# Supplementary material for: Lipid metabolism-related gene prognostic index (LMRGPI) reveals distinct prognosis and treatment patterns for patients with early-stage pulmonary adenocarcinoma
Source: Int J Med Sci. 2022 Mar 28;19(4):711–28. doi: 10.7150/ijms.71267 (PMC9108406; doi:10.7150/ijms.71267)
Supplement: Supplementary file 2 — Supplementary table. [file ijmsv19p0711s2.xlsx]

## Sheet: Table S1. GSEA
ID	Description	setSize	enrichmentScore	NES	pvalue	p.adjust	qvalues	rank	leading_edge	core_enrichment
KEGG_FOCAL_ADHESION	KEGG_FOCAL_ADHESION	178	0.489445	1.92096	6.00311e-07	0.000110457	9.03627e-05	2505	tags=37%, list=13%, signal=32%	IBSP/LAMC2/COL11A1/COL2A1/SPP1/FLNC/VEGFC/ITGA11/TNC/THBS2/ITGB3/ITGB4/COL1A1/COL5A2/LAMA3/ITGA6/ITGB8/COL3A1/ITGA5/PGF/LAMB3/COL1A2/COL5A1/COL6A1/BIRC3/MET/COL5A3/ITGB1/COL6A2/COL6A3/ITGA3/CAV2/ITGAV/FN1/CHAD/LAMB1/ITGB5/ITGA2/PDGFC/BCAR1/PXN/THBS1/ACTN1/VASP/LAMA4/PDGFB/VAV3/VCL/ZYX/THBS4/RAC1/ERBB2/COMP/PAK1/VEGFA/ACTN4/COL4A1/FLNB/FLNA/PDGFRA/CCND1/ACTB/EGFR/PAK2/COL4A2
KEGG_CELL_CYCLE	KEGG_CELL_CYCLE	121	0.530492	1.98108	4.05553e-06	0.000373109	0.000305232	4194	tags=46%, list=22%, signal=36%	CCNE1/SMC1B/CCNA2/CDKN2A/MAD2L1/CDC45/PLK1/PKMYT1/BUB1/CDC6/GADD45A/TTK/BUB1B/CDC20/CCNB2/CCNB1/SFN/CHEK1/CDC25C/ORC1/YWHAG/TGFB2/CDK1/DBF4/CDK6/SMAD3/ESPL1/ORC6/MCM2/CDC25A/SKP2/MCM5/MCM6/CDKN2B/CCND1/ORC5/CDC27/MCM7/CDKN1A/HDAC2/E2F1/YWHAZ/MCM4/TFDP1/YWHAH/BUB3/RBL1/MYC/YWHAB/MAD2L2/PCNA/CDK2/SMC3/ANAPC1/MAD1L1/E2F4
KEGG_ECM_RECEPTOR_INTERACTION	KEGG_ECM_RECEPTOR_INTERACTION	72	0.596804	2.06645	1.47894e-05	0.000907082	0.000742064	1100	tags=46%, list=6%, signal=43%	IBSP/LAMC2/COL11A1/COL2A1/SPP1/ITGA11/TNC/THBS2/ITGB3/ITGB4/COL1A1/COL5A2/LAMA3/ITGA6/ITGB8/COL3A1/ITGA5/LAMB3/COL1A2/COL5A1/COL6A1/COL5A3/ITGB1/COL6A2/COL6A3/ITGA3/ITGAV/FN1/CHAD/LAMB1/HMMR/ITGB5/ITGA2
KEGG_CYTOKINE_CYTOKINE_RECEPTOR_INTERACTION	KEGG_CYTOKINE_CYTOKINE_RECEPTOR_INTERACTION	195	0.415169	1.64161	0.000177465	0.00816338	0.00667828	3080	tags=40%, list=16%, signal=34%	IL1A/IL20RB/IL11/CCL7/IL1R2/VEGFC/IL22RA1/CXCL5/BMPR1B/CCL26/PPBP/CXCL8/CCL8/INHBA/CCL11/CXCL11/IL23A/CRLF2/CD70/MET/TNFRSF12A/IL1B/GDF5/CXCL10/INHBB/OSMR/PF4/IL1RAP/TNFSF4/IL15RA/IL6/PDGFC/CCL2/TNFRSF21/IL2RA/CLCF1/IFNG/CCL3/CCL4/CSF2/TNFSF9/TGFB2/PDGFB/IL20RA/TNFSF11/LTBR/TNFRSF10A/IL15/CCL24/CXCL9/CCL21/TNFRSF11B/TNFSF10/TNFRSF10B/IL18/IL13RA1/VEGFA/CCL13/IL18R1/FAS/PDGFRA/CSF1/EGFR/TNFRSF9/TN…
KEGG_REGULATION_OF_ACTIN_CYTOSKELETON	KEGG_REGULATION_OF_ACTIN_CYTOSKELETON	174	0.415039	1.60583	0.000345738	0.0127232	0.0104085	3443	tags=37%, list=18%, signal=31%	FGF19/ITGA11/ITGB3/ITGB4/ITGA6/ITGB8/ITGA5/TMSB4Y/ARHGEF4/FGF1/ITGB1/ITGA3/DIAPH3/ITGAV/FN1/IQGAP3/ITGB5/ITGA2/PDGFC/CD14/BCAR1/PXN/ACTN1/ARPC1A/RDX/GNA12/PDGFB/LIMK1/VAV3/ARPC1B/VCL/RAC1/FGF7/NRAS/BDKRB2/PAK1/WASF1/ACTN4/ITGAM/PDGFRA/ACTB/PIP4K2A/EGFR/CFL1/PAK2/KRAS/BDKRB1/GNA13/SSH1/PDGFRB/ACTG1/MYH9/GNG12/CYFIP1/NCKAP1/WASL/MYLK/ITGB2/MYL12A/CRKL/PPP1R12A/TIAM1/TIAM2/ARPC2/ITGA1
KEGG_SYSTEMIC_LUPUS_ERYTHEMATOSUS	KEGG_SYSTEMIC_LUPUS_ERYTHEMATOSUS	108	-0.531241	-1.6832	0.000940462	0.0254987	0.0208599	3046	tags=32%, list=16%, signal=27%	HLA-DMA/H3C8/HLA-DOB/H2BC6/C8B/H4C8/HLA-DPB1/HLA-DQB1/H4C3/H2AC4/H2BC9/C4A/HLA-DRB5/H2BC14/H2AC21/H4C2/C4B/H4C5/H3C1/CD40LG/C2/H3C13/H2AC14/C8G/H2BC3/H4C4/H4C13/CTSG/C7/H4C1/H3C7/C5/H2BC10/C6/H4C6
KEGG_PROTEASOME	KEGG_PROTEASOME	42	0.591503	1.8297	0.00097006	0.0254987	0.0208599	6535	tags=81%, list=35%, signal=53%	IFNG/PSMB9/PSMD14/PSMD2/PSMC2/PSMC4/PSMD11/PSMA5/PSMB3/PSMD1/PSMB2/POMP/PSMD12/PSMB8/PSMD8/SEM1/PSME3/PSMD3/PSMB10/PSMD7/PSME2/PSMA2/PSMA7/PSMC5/PSMB1/PSMC1/PSME4/PSMB7/PSMB4/PSMA1/PSMC6/PSMC3/PSMB5/PSMD13
KEGG_PENTOSE_PHOSPHATE_PATHWAY	KEGG_PENTOSE_PHOSPHATE_PATHWAY	23	0.708722	1.97651	0.00112734	0.0259288	0.0212118	2471	tags=39%, list=13%, signal=34%	TKTL1/ALDOB/PFKP/PGM2/ALDOA/DERA/PGM1/G6PD/ALDOC
KEGG_PATHWAYS_IN_CANCER	KEGG_PATHWAYS_IN_CANCER	288	0.338273	1.41782	0.00133562	0.0263912	0.02159	2773	tags=28%, list=15%, signal=25%	WNT7A/LAMC2/FGF19/SLC2A1/PAX8/VEGFC/CCNE1/LAMA3/ITGA6/CXCL8/PGF/LAMB3/PTGS2/CDKN2A/TGFA/BIRC3/FGF1/MET/CBLC/ITGB1/EGLN3/PPARG/ITGA3/MMP9/ITGAV/MMP2/FN1/WNT10A/LAMB1/RAD51/RALB/NKX3-1/BIRC5/IL6/ITGA2/MMP1/SMO/PML/HIF1A/WNT2/TGFB2/LAMA4/PDGFB/PPARD/CDK6/MITF/PLD1/TFG/CKS1B/RAC1/SMAD3/ERBB2/FGF7/NRAS/SKP2/FADD/RALA/FZD1/VEGFA/COL4A1/BCL2L1/FAS/NFKB2/BRCA2/PDGFRA/CDKN2B/BID/CCND1/STAT1/EGFR/WNT7B/KRA…
KEGG_ALPHA_LINOLENIC_ACID_METABOLISM	KEGG_ALPHA_LINOLENIC_ACID_METABOLISM	15	-0.786151	-1.7768	0.0014343	0.0263912	0.02159	1662	tags=47%, list=9%, signal=43%	PLA2G3/PLA2G6/JMJD7-PLA2G4B/PLA2G10/PLA2G4E/PLA2G12B/PLA2G1B
KEGG_DNA_REPLICATION	KEGG_DNA_REPLICATION	35	0.602652	1.79882	0.00225563	0.0352978	0.0288763	5312	tags=63%, list=28%, signal=45%	MCM2/RFC4/MCM5/RNASEH2A/RFC3/MCM6/MCM7/RNASEH1/MCM4/FEN1/POLD4/SSBP1/POLA2/RFC2/PCNA/PRIM2/RFC5/POLE2/POLD1/POLD2/PRIM1/POLD3
KEGG_AXON_GUIDANCE	KEGG_AXON_GUIDANCE	110	0.425706	1.57831	0.00230203	0.0352978	0.0288763	2478	tags=33%, list=13%, signal=29%	L1CAM/NGEF/EPHB6/SEMA3C/EPHB2/SEMA7A/EFNA5/SEMA3A/SEMA4B/MET/ITGB1/EFNB2/EPHA2/SEMA3B/RHOD/SRGAP1/EFNB1/PLXNA1/UNC5B/PLXNB3/LIMK1/ABLIM3/EFNA3/RAC1/NRAS/NCK1/SEMA6B/PAK1/SEMA3D/SEMA4G/EPHA1/PLXNA3/GNAI3/CFL1/PAK2/KRAS
KEGG_PROXIMAL_TUBULE_BICARBONATE_RECLAMATION	KEGG_PROXIMAL_TUBULE_BICARBONATE_RECLAMATION	18	-0.739727	-1.75434	0.00306287	0.0433514	0.0354648	1351	tags=44%, list=7%, signal=41%	SLC9A3/SLC4A4/AQP1/ATP1B2/ATP1A2/ATP1A3/CA4/PCK1
KEGG_VASCULAR_SMOOTH_MUSCLE_CONTRACTION	KEGG_VASCULAR_SMOOTH_MUSCLE_CONTRACTION	94	-0.505928	-1.56998	0.0055265	0.072634	0.0594203	2231	tags=24%, list=12%, signal=22%	GUCY1A2/RAMP2/MYH11/ITPR2/ADCY7/PRKCQ/PLA2G3/PPP1R12B/PRKCB/PLA2G6/JMJD7-PLA2G4B/RAMP3/PLA2G10/ADCY1/CACNA1D/ADCY5/PLA2G4E/NPR1/AGTR1/AVPR1A/PLA2G12B/CALML3/PLA2G1B
KEGG_SMALL_CELL_LUNG_CANCER	KEGG_SMALL_CELL_LUNG_CANCER	80	0.444721	1.56964	0.00593584	0.072813	0.0595667	3871	tags=41%, list=20%, signal=33%	LAMC2/CCNE1/LAMA3/ITGA6/LAMB3/PTGS2/BIRC3/ITGB1/ITGA3/ITGAV/FN1/LAMB1/ITGA2/LAMA4/CDK6/CKS1B/SKP2/COL4A1/BCL2L1/CDKN2B/CCND1/COL4A2/NOS2/E2F1/LAMA5/BIRC2/LAMC1/CYCS/MYC/CASP9/PIK3CA/RELA/PIK3R3
KEGG_ARACHIDONIC_ACID_METABOLISM	KEGG_ARACHIDONIC_ACID_METABOLISM	42	-0.578269	-1.61359	0.00670357	0.0770911	0.0630665	2200	tags=40%, list=12%, signal=36%	HPGDS/CBR3/GGT7/AKR1C3/PLA2G3/PLA2G6/JMJD7-PLA2G4B/PLA2G10/EPHX2/ALOX15B/PTGDS/PLA2G4E/GGT6/CBR1/PLA2G12B/PLA2G1B/ALOX15
KEGG_ADIPOCYTOKINE_SIGNALING_PATHWAY	KEGG_ADIPOCYTOKINE_SIGNALING_PATHWAY	59	-0.553725	-1.61464	0.00990061	0.102893	0.0841744	2729	tags=22%, list=14%, signal=19%	CPT1B/LEPR/PRKAB1/CAMKK1/ACACB/PRKCQ/ACSL5/PPARGC1A/CD36/MAPK10/RXRG/PCK1/NPY
KEGG_TOLL_LIKE_RECEPTOR_SIGNALING_PATHWAY	KEGG_TOLL_LIKE_RECEPTOR_SIGNALING_PATHWAY	83	0.420064	1.48063	0.0100656	0.102893	0.0841744	4213	tags=37%, list=22%, signal=29%	SPP1/CXCL8/CXCL11/IL1B/CXCL10/CTSK/IL6/CD14/CCL3/CCL4/LBP/TLR6/TICAM1/CXCL9/RAC1/IRAK1/FADD/STAT1/TLR1/CD40/CCL5/CD86/TBK1/IRF5/PIK3CA/RELA/MYD88/PIK3R3/MAP2K1/PIK3CB/AKT2
KEGG_PATHOGENIC_ESCHERICHIA_COLI_INFECTION	KEGG_PATHOGENIC_ESCHERICHIA_COLI_INFECTION	49	0.485355	1.54007	0.0108507	0.103539	0.0847026	3854	tags=49%, list=20%, signal=39%	TUBB3/ITGB1/TUBA4A/CD14/TUBB6/TUBA1C/KRT18/ARPC1A/ARPC1B/TUBA1B/NCK1/TUBB/TUBA3C/ACTB/CTNNB1/ACTG1/YWHAZ/CLDN1/WASL/NCK2/ARPC2/ARPC3/CTTN/PRKCA
KEGG_LINOLEIC_ACID_METABOLISM	KEGG_LINOLEIC_ACID_METABOLISM	17	-0.695446	-1.61456	0.0113045	0.103539	0.0847026	1662	tags=47%, list=9%, signal=43%	PLA2G3/PLA2G6/JMJD7-PLA2G4B/PLA2G10/PLA2G4E/PLA2G12B/PLA2G1B/ALOX15
KEGG_DRUG_METABOLISM_CYTOCHROME_P450	KEGG_DRUG_METABOLISM_CYTOCHROME_P450	41	-0.590839	-1.64535	0.0118169	0.103539	0.0847026	2129	tags=41%, list=11%, signal=37%	GSTM2/GSTM5/FMO2/GSTA4/AOX1/UGT1A6/FMO5/CYP2D6/MAOA/ALDH3A1/GSTA1/ADH1B/ADH1C/GSTA2/ADH7/UGT2B4/CYP2A6
KEGG_ETHER_LIPID_METABOLISM	KEGG_ETHER_LIPID_METABOLISM	28	-0.622499	-1.60741	0.013631	0.114004	0.0932645	1662	tags=32%, list=9%, signal=29%	PLA2G3/PLPP1/PLA2G6/JMJD7-PLA2G4B/PLA2G10/LPCAT1/PLA2G4E/PLA2G12B/PLA2G1B
KEGG_LONG_TERM_DEPRESSION	KEGG_LONG_TERM_DEPRESSION	54	-0.539124	-1.55378	0.0175094	0.136397	0.111583	2581	tags=26%, list=14%, signal=22%	ITPR1/GUCY1A2/GNAZ/ITPR2/PLA2G3/PRKCB/PLA2G6/JMJD7-PLA2G4B/PLA2G10/GNAO1/PLA2G4E/GRIA1/PLA2G12B/PLA2G1B
KEGG_METABOLISM_OF_XENOBIOTICS_BY_CYTOCHROME_P450	KEGG_METABOLISM_OF_XENOBIOTICS_BY_CYTOCHROME_P450	41	-0.572514	-1.59432	0.0181047	0.136397	0.111583	2129	tags=39%, list=11%, signal=35%	GSTM2/AKR1C3/GSTM5/GSTA4/UGT1A6/AKR1C1/ALDH3A1/EPHX1/AKR1C4/GSTA1/ADH1B/ADH1C/GSTA2/CYP2F1/ADH7/UGT2B4
KEGG_TYROSINE_METABOLISM	KEGG_TYROSINE_METABOLISM	32	-0.590374	-1.56444	0.0196443	0.136397	0.111583	1494	tags=25%, list=8%, signal=23%	TYRP1/AOX1/MAOA/DDC/ALDH3A1/ADH1B/ADH1C/ADH7
KEGG_HOMOLOGOUS_RECOMBINATION	KEGG_HOMOLOGOUS_RECOMBINATION	26	0.58288	1.66878	0.0197826	0.136397	0.111583	3527	tags=38%, list=19%, signal=31%	RAD51/RAD54L/EME1/BLM/XRCC2/BRCA2/NBN/POLD4/SSBP1/SEM1
KEGG_GLYCINE_SERINE_AND_THREONINE_METABOLISM	KEGG_GLYCINE_SERINE_AND_THREONINE_METABOLISM	26	-0.636273	-1.61977	0.0200147	0.136397	0.111583	3133	tags=38%, list=17%, signal=32%	GAMT/AOC3/SHMT1/SARDH/GLDC/AMT/PIPOX/MAOA/GNMT/BHMT
KEGG_FATTY_ACID_METABOLISM	KEGG_FATTY_ACID_METABOLISM	36	-0.576077	-1.55933	0.0239239	0.157214	0.128613	2729	tags=50%, list=14%, signal=43%	ACAA1/HADH/GCDH/ALDH9A1/ACADVL/CPT2/CPT1C/CPT1B/ACADS/ACAT1/ACSL5/ALDH2/ACADSB/ACADL/ALDH3A2/ADH1B/ADH1C/ADH7
KEGG_GLYCOSPHINGOLIPID_BIOSYNTHESIS_LACTO_AND_NEOLACTO_SERIES	KEGG_GLYCOSPHINGOLIPID_BIOSYNTHESIS_LACTO_AND_NEOLACTO_SERIES	21	0.59341	1.63572	0.0253014	0.160533	0.131329	1853	tags=52%, list=10%, signal=47%	B3GALT5/B3GNT3/ST3GAL4/B3GNT5/FUT6/B3GNT4/B4GALT1/B4GALT4/FUT2/FUT3/FUT4
KEGG_GLYCOSPHINGOLIPID_BIOSYNTHESIS_GLOBO_SERIES	KEGG_GLYCOSPHINGOLIPID_BIOSYNTHESIS_GLOBO_SERIES	12	0.700489	1.66794	0.0293872	0.180242	0.147452	1911	tags=42%, list=10%, signal=37%	B3GALT5/B3GALNT1/A4GALT/FUT2/GLA
KEGG_GRAFT_VERSUS_HOST_DISEASE	KEGG_GRAFT_VERSUS_HOST_DISEASE	31	0.495331	1.46528	0.0312052	0.185218	0.151522	1268	tags=23%, list=7%, signal=21%	IL1A/KIR2DL1/HLA-G/IL1B/GZMB/IL6/IFNG
KEGG_O_GLYCAN_BIOSYNTHESIS	KEGG_O_GLYCAN_BIOSYNTHESIS	24	0.563094	1.58616	0.0338034	0.186473	0.15255	3059	tags=50%, list=16%, signal=42%	GALNT14/GCNT3/GALNT3/GALNT5/GALNT6/GALNT15/C1GALT1/GALNT2/B3GNT6/GALNT7/GALNT12/GCNT1
KEGG_NOD_LIKE_RECEPTOR_SIGNALING_PATHWAY	KEGG_NOD_LIKE_RECEPTOR_SIGNALING_PATHWAY	57	0.447184	1.48071	0.0342633	0.186473	0.15255	3114	tags=28%, list=16%, signal=24%	CCL7/CXCL8/CCL8/CCL11/BIRC3/IL1B/IL6/RIPK2/CCL2/IL18/CCL13/CARD6/TNFAIP3/BIRC2/CCL5/PYCARD
KEGG_PANCREATIC_CANCER	KEGG_PANCREATIC_CANCER	69	0.411372	1.40636	0.034457	0.186473	0.15255	2743	tags=32%, list=15%, signal=27%	VEGFC/PGF/CDKN2A/TGFA/RAD51/RALB/TGFB2/CDK6/PLD1/RAC1/SMAD3/ERBB2/RALA/VEGFA/BCL2L1/BRCA2/CCND1/STAT1/EGFR/KRAS/RALBP1/E2F1
KEGG_P53_SIGNALING_PATHWAY	KEGG_P53_SIGNALING_PATHWAY	65	0.438316	1.48323	0.0365646	0.192225	0.157255	2325	tags=34%, list=12%, signal=30%	SERPINB5/CCNE1/SERPINE1/PMAIP1/CDKN2A/IGFBP3/RRM2/PERP/GTSE1/GADD45A/CCNB2/CCNB1/SFN/CHEK1/CCNG2/THBS1/CDK1/CDK6/TNFRSF10B/FAS/BID/CCND1
KEGG_NATURAL_KILLER_CELL_MEDIATED_CYTOTOXICITY	KEGG_NATURAL_KILLER_CELL_MEDIATED_CYTOTOXICITY	97	0.364775	1.32095	0.037719	0.192786	0.157714	4433	tags=41%, list=23%, signal=32%	KIR2DL1/HLA-G/ULBP2/GZMB/FCGR3A/IFNG/CSF2/FCGR3B/VAV3/TNFRSF10A/RAC1/RAET1G/NRAS/FCER1G/TNFSF10/PAK1/TNFRSF10B/SH3BP2/FAS/BID/ULBP3/KRAS/MICB/SHC1/TNFRSF10D/IFNGR2/ITGB2/FASLG/CASP3/PIK3CA/PRKCA/PIK3R3/HLA-A/MAP2K1/HLA-B/GRB2/PIK3CB/ICAM1/PPP3CA/HLA-C
KEGG_COMPLEMENT_AND_COAGULATION_CASCADES	KEGG_COMPLEMENT_AND_COAGULATION_CASCADES	57	-0.505958	-1.4647	0.0391061	0.194474	0.159095	1875	tags=33%, list=10%, signal=30%	C4A/A2M/FGG/PROC/F10/C4B/SERPINF2/C2/C8G/FGB/C4BPA/CR2/C7/SERPIND1/F2/C5/F11/C6/CPB2
KEGG_ARRHYTHMOGENIC_RIGHT_VENTRICULAR_CARDIOMYOPATHY_ARVC	KEGG_ARRHYTHMOGENIC_RIGHT_VENTRICULAR_CARDIOMYOPATHY_ARVC	58	0.424003	1.41024	0.0403992	0.195617	0.16003	2737	tags=43%, list=14%, signal=37%	PKP2/ITGA11/ITGB3/ITGB4/ITGA6/ITGB8/ITGA5/DSG2/CACNG4/DSC2/ITGB1/ITGA3/ITGAV/GJA1/ITGB5/ITGA2/ACTN1/SGCD/CACNA2D4/ACTN4/DSP/ACTB/JUP/CTNNB1/ACTG1
KEGG_UBIQUITIN_MEDIATED_PROTEOLYSIS	KEGG_UBIQUITIN_MEDIATED_PROTEOLYSIS	129	0.348147	1.31043	0.0439383	0.201621	0.164942	5247	tags=37%, list=28%, signal=27%	UBE2C/BIRC3/CBLC/CDC20/PML/BRCA1/NEDD4/UBA6/UBE2E3/UBE2S/SKP2/MID1/CDC27/SMURF1/CUL4B/CDC34/UBE2K/BIRC2/UBE2F/FBXO2/UBE2Z/ITCH/UBE2D1/UBE3C/CBLB/UBE2H/UBE2E2/UBE2L6/RNF7/SOCS3/UBE2D3/ANAPC1/CUL2/UBA2/UBE4A/TRIP12/HUWE1/SMURF2/UBA1/UBE2R2/ERCC8/FZR1/UBE2M/XIAP/UBE2L3/UBE2A/ELOB/ANAPC10
KEGG_RENIN_ANGIOTENSIN_SYSTEM	KEGG_RENIN_ANGIOTENSIN_SYSTEM	15	-0.667201	-1.50796	0.0440252	0.201621	0.164942	1354	tags=40%, list=7%, signal=37%	AGT/CPA3/ACE2/CTSG/AGTR1/AGTR2
KEGG_MISMATCH_REPAIR	KEGG_MISMATCH_REPAIR	22	0.551526	1.51633	0.0449264	0.201621	0.164942	5312	tags=55%, list=28%, signal=39%	EXO1/RFC4/RFC3/POLD4/SSBP1/RFC2/PCNA/RFC5/MSH6/POLD1/POLD2/POLD3

## Sheet: DELMRGs
ID	TCGA-55-6975-11A-01R-1949-07	TCGA-55-6971-11A-01R-1949-07	TCGA-55-6978-11A-01R-1949-07	TCGA-44-6777-11A-01R-1858-07	TCGA-44-3398-11B-01R-1758-07	TCGA-91-6829-11A-01R-1858-07	TCGA-44-2665-11A-01R-1758-07	TCGA-49-6744-11A-01R-1858-07	TCGA-55-6980-11A-01R-1949-07	TCGA-50-5939-11A-01R-1628-07	TCGA-55-6985-11A-01R-1949-07	TCGA-44-2661-11A-01R-1758-07	TCGA-55-6982-11A-01R-1949-07	TCGA-44-6146-11A-01R-1858-07	TCGA-44-6148-11A-01R-1858-07	TCGA-50-5932-11A-01R-1755-07	TCGA-44-2657-11A-01R-1758-07	TCGA-55-6972-11A-01R-1949-07	TCGA-50-5931-11A-01R-1858-07	TCGA-44-6776-11A-01R-1858-07	TCGA-91-6836-11A-01R-1858-07	TCGA-44-6145-11A-01R-1858-07	TCGA-55-6983-11A-01R-1949-07	TCGA-44-2655-11A-01R-1758-07	TCGA-55-6979-11A-01R-1949-07	TCGA-38-4625-11A-01R-1758-07	TCGA-91-6835-11A-01R-1858-07	TCGA-55-6969-11A-01R-1949-07	TCGA-44-5645-11A-01R-1628-07	TCGA-91-6831-11A-02R-1858-07	TCGA-44-6778-11A-01R-1858-07	TCGA-38-4627-11A-01R-1758-07	TCGA-91-6828-11A-01R-1858-07	TCGA-44-6147-11A-01R-1858-07	TCGA-44-2662-11A-01R-1758-07	TCGA-55-6984-11A-01R-1949-07	TCGA-44-2668-11A-01R-1758-07	TCGA-49-6742-11A-01R-1858-07	TCGA-91-6847-11A-01R-1949-07	TCGA-73-4676-11A-01R-1755-07	TCGA-50-5935-11A-01R-1858-07	TCGA-55-6986-11A-01R-1949-07	TCGA-44-6144-11A-01R-1755-07	TCGA-75-5125-01A-01R-1755-07	TCGA-L9-A7SV-01A-11R-A39D-07	TCGA-55-8092-01A-11R-2241-07	TCGA-97-A4M2-01A-12R-A24X-07	TCGA-49-4506-01A-01R-1206-07	TCGA-55-6972-01A-11R-1949-07
TRIB3	4.02827	5.88763	2.8271	4.80584	4.78851	5.00267	5.10261	2.69384	2.72458	2.82053	3.63151	5.87951	4.13553	3.4438	2.87777	4.77851	6.74496	3.59563	2.99769	2.93736	3.87596	4.20602	2.00741	4.9805	3.46985	4.89422	5.62314	4.12445	5.5075	1.92115	1.97498	6.50139	2.49144	2.31034	3.22654	5.13684	4.43191	5.75577	6.38787	4.23949	4.11869	3.28458	4.99657	7.95108	10.2525	14.1924	6.33023	56.0219	7.76579
FHL2	1.63083	1.06078	1.96574	1.52287	2.67866	0.831771	4.83458	3.18488	0.778192	2.24794	1.75299	5.40618	1.19922	1.97371	1.39335	1.39337	1.15824	0.907147	1.46877	1.66708	1.06827	2.32986	0.898744	2.54485	1.51731	1.53142	5.15261	1.80388	1.07522	1.41718	1.51004	3.63428	1.88005	2.7797	1.7067	0.714878	2.43574	2.22369	1.06988	1.24994	3.06723	1.79115	0.759132	3.40124	1.3098	9.33416	2.67176	10.6917	0.290243
PPARG	9.31926	12.0082	10.8019	12.8272	13.3348	36.0342	15.059	10.4173	8.87983	17.4211	13.8678	11.8876	9.57725	7.09962	8.26757	9.67859	8.96415	8.26927	6.85781	7.47916	18.4657	14.7093	16.7344	9.62851	12.322	23.3804	2.7313	9.7248	10.7396	9.36675	14.7102	12.8863	13.5003	7.02602	10.1411	14.6988	12.9727	12.2928	10.0581	15.5523	9.72339	5.64512	10.5956	8.26694	0.416847	5.65869	7.53434	7.89743	0.190129
GRHL1	0.660171	1.63749	0.955832	0.960595	1.41913	1.22048	0.540113	1.03244	0.77916	0.641423	1.55963	0.697422	2.52576	1.02321	1.32206	0.64404	0.999987	0.696685	0.37571	0.805441	1.59288	1.04534	0.612719	1.51969	1.41518	1.11903	3.17069	1.25112	1.0439	0.635848	0.642091	0.220694	0.97077	0.769343	0.378196	1.43696	1.18833	2.64827	1.31199	0.614331	1.20177	2.23147	0.744928	3.24445	1.805	1.20746	2.6699	0.389115	6.50295
CD36	39.5462	18.7729	12.368	17.7421	27.5455	8.06666	15.4103	32.6865	32.3456	22.6971	22.2528	10.6359	26.2681	17.4397	19.0031	23.9967	14.5826	23.6408	24.0798	26.1266	19.3832	22.6666	28.1131	17.3796	5.45234	18.6376	5.17221	8.49362	22.3505	12.9635	24.1201	19.0851	25.1739	11.5921	15.9076	18.42	11.6376	8.136	10.7408	18.8675	11.9263	22.4564	14.1814	1.05605	0.187581	1.17511	3.09728	0.504498	1.88016
AGT	0.919919	2.02902	2.29221	5.46095	1.63522	0.621945	2.96467	1.37538	1.70616	1.26713	2.91206	2.10199	1.49066	1.81171	2.78668	2.28107	0.807192	1.94402	1.71725	0.607753	0.458272	0.96435	0.315071	3.07258	0.469534	2.51215	0.990103	0.512668	0.877819	1.9758	0.562798	4.29555	1.43539	2.13252	6.47142	1.44327	0.93928	0.826137	1.40119	0.564855	2.57231	1.98943	0.479232	0.856846	4.58572	0.549172	2.80319	0.43568	4.83143
CYP1A1	0.100399	0.211958	0	0.677198	0.0581069	27.1036	0.0872342	1.91039	0.0605285	0.00789835	91.857	0.0229826	0.0295309	0.00958998	0.050082	0.060855	0.0134591	0.0737891	0.266958	0.135115	0.177473	0.0241193	0.0945626	0.0506476	0.0120446	0.530644	0.0253984	0.0603403	0.161938	0.154208	0.13513	0.0194015	0.00811309	0.0440536	0.04096	0.0626808	8.23931	0.0348733	0.107082	0.546265	0.129831	0.0409987	12.1235	0.0148436	0.00511451	0	60.7193	0	0
TNFRSF21	13.686	9.96265	17.1928	15.372	12.0864	10.6566	15.3328	14.2169	10.4912	12.2711	19.7522	12.1876	11.597	11.4906	16.8602	10.7087	13.696	8.26924	13.0583	8.52932	11.4369	21.0946	14.1153	9.63403	11.0712	9.21432	20.1586	10.349	7.86152	13.9575	12.1082	13.9097	23.225	30.9022	10.9633	7.97407	23.4443	16.1608	10.3061	9.37715	14.9661	20.1604	12.1096	79.673	75.9715	52.9978	18.0227	31.0791	3.10272
ANKRD1	5.28602	19.8666	74.7892	13.4221	22.8714	10.6234	61.8276	51.3892	6.0515	122.863	9.19721	58.2315	23.6126	4.77728	5.05151	28.7835	28.4073	64.8073	31.763	115.291	50.2797	46.7486	5.61705	42.4607	10.474	9.44986	0.529015	7.31393	32.9728	49.9798	30.6348	63.9613	48.4424	292.26	90.9754	6.0149	9.33714	19.3092	47.9365	51.8222	38.036	46.5467	82.1728	0.309174	0.497134	0.334606	1.82539	0.23327	0.0431902
PPARGC1B	1.94136	1.16887	0.745179	0.795076	1.38777	1.56647	0.39301	1.19096	2.95201	1.11773	2.28679	0.614032	1.28808	2.71169	0.863116	1.27043	0.607985	2.61548	1.00752	0.621756	1.68432	1.04775	0.795248	0.851407	1.20694	0.95208	0.843847	1.01311	0.627444	1.19556	2.22881	0.33092	0.912444	1.15225	0.777773	0.976039	1.3175	0.299266	0.537036	0.373998	0.662357	1.10158	0.968706	0.516248	0.11177	0.490641	1.15387	0.33687	0.0696308
APOA2	0.081098	0.0296327	0.146239	0.0332643	0.0324945	0.170695	0.0150995	0	0.0440033	0	0.0181021	0	0	0	0.0202271	0.147469	0.0244613	0	0.0313023	0	0.179195	0	0.038192	0.0141616	0.0875622	0	0	0	0	0	0.245594	0	0.147452	0.0457518	0	0.0162743	0.016501	0.0253524	0	0	0	0.0270958	0	0.0269777	0.0929542	0.0350363	0.0670647	0	0
ANGPTL4	2.65545	2.04211	8.36581	3.71087	8.27685	0.628243	6.9333	1.59566	2.99894	2.48134	2.5708	3.89637	3.93711	2.243	2.04084	5.54456	3.70675	3.35542	7.66333	1.84501	0.818722	29.5637	1.6577	4.5184	1.61692	2.90866	0.867044	1.23871	9.17154	10.7873	3.34551	12.4678	7.38818	89.9287	9.77146	2.4971	59.1947	1.91123	3.24689	8.77233	3.23426	4.82812	2.3455	33.7523	1.70587	6.00289	1.83847	39.7276	0.344373
NPAS2	1.44489	0.986413	0.674882	0.563717	1.12961	0.682281	2.55085	0.82853	0.406143	0.999134	1.20379	1.16291	2.00316	0.519533	1.14923	0.379327	1.38055	0.756597	0.582567	0.577163	0.599214	0.970593	0.736795	0.454267	0.47365	0.861769	1.04069	0.489507	0.467593	0.412503	0.536765	0.31123	0.856736	0.392861	0.894074	1.69662	1.60041	2.72167	0.795082	0.494696	0.624807	1.17665	0.355676	1.85526	5.04223	2.91174	0.688338	3.88457	0.0889565
TXNRD1	19.525	17.5081	19.1338	17.1185	19.5583	24.1872	13.1544	19.005	11.4558	15.2237	27.4703	15.1141	16.1957	14.3493	15.5356	15.8253	17.9676	14.3855	20.8935	17.8692	20.3116	23.5161	14.9897	14.857	18.6944	21.9481	15.2385	18.9049	13.96	19.44	18.3872	25.4833	17.7065	47.7311	13.1642	11.8141	36.989	17.6435	13.6836	15.9301	15.8895	13.9155	22.7772	234.907	13.6791	13.5092	23.0748	140.827	253.605
PON1	0.338266	0.296641	0.231791	0.0887988	0.168066	0.379724	0.105808	0.173531	0.146833	0.143701	0.495315	0.0627213	0.155215	0.197742	0.168738	0.0984166	0.212223	0.268502	0.36558	0.437025	0.4664	0.126771	0.611719	0.198472	0.277574	0.152039	0.0616125	0.670891	0.113318	0.170038	0.519026	0.0392209	0.137768	0.0763338	0.124203	0.21722	0.302838	0.126896	0.153498	0.0228475	0.213716	0.257683	0.189334	0.153036	5.14892	0.163676	0.581843	0.00881128	0.407448
ALOX5	42.6233	52.7476	39.1061	58.5799	52.1776	150.344	59.4823	39.6733	40.6466	65.3249	44.1329	46.4835	37.0401	33.0299	30.8396	50.9796	47.2421	34.627	24.3941	27.2831	60.7169	55.6626	62.7584	38.5658	50.4686	79.2387	14.2053	62.5326	48.5134	29.8999	42.767	29.0935	32.299	32.67	36.1552	36.1637	93.966	46.0854	34.4699	38.276	38.8835	22.7464	37.8272	18.3857	3.91873	14.7838	70.9824	2.79975	0.733285
DPEP1	0.0280006	0.0204625	0.0252459	0.459405	0.0448773	0.0687582	2.4555	1.78498	0.121543	0.366767	0.106251	1.16817	0.049416	0.0361069	0.097773	0.0254581	0.650321	0.132296	0.226962	0.0904388	0.0618703	0.121081	0.0131865	0.459617	0.105814	0.429997	0.0743763	1.11068	0.0547174	0.017594	0.141327	0.706131	0.0712749	0.181662	0.102812	0.011238	0.170918	0.166314	0.0366521	0.130023	0.267688	0.0467767	0.0466442	0.484357	0.198984	0.659282	0.686942	0.392036	0.0780722
CYP24A1	0.260475	0.0352504	0.9307	0.142454	0.123695	0.0744534	0.114957	0.0727802	0.209381	0.00683052	0.594334	0.0447197	0.434153	0	1.0154	0.184197	0.151313	0.109394	0.0223419	0.124638	0.230219	0.0695281	0.654225	0.407679	0.0416648	0.119243	0.497864	0.0695767	0.016159	0	0.103877	0.0503354	1.17873	0.0108851	0	0.127773	0.0510358	0.180951	0.665075	0.0814503	0.168417	0.609196	0.0128565	21.7456	0.10173	38.0773	8.87139	4.68036	1.49557
PNPLA6	24.9412	25.3237	24.8527	34.2062	31.7823	71.7516	36.9457	20.7459	26.3762	28.8652	27.3243	29.2785	22.3198	22.6085	25.3218	29.042	27.4672	27.2789	17.3207	14.5256	25.6109	33.5391	27.7835	29.5841	22.2612	41.4787	14.2458	30.8626	28.8242	14.5318	20.6848	19.6075	20.8688	16.1635	26.8507	28.888	48.891	28.3353	25.9407	14.3165	22.671	17.9584	21.1828	8.24985	8.21765	8.14943	30.2792	6.32062	4.24641
DGAT2	1.0228	0.906863	0.948403	1.05379	0.870136	0.82983	1.27979	0.859386	0.941603	0.875188	0.742254	0.654132	0.530398	0.695919	0.701232	0.731607	1.86565	0.847405	0.692274	0.911997	0.951126	1.1389	1.23729	0.556976	0.732731	1.1856	1.23976	0.594319	1.06093	0.956397	1.54953	1.59339	1.09641	1.69551	1.63079	0.908548	1.24866	0.78193	1.12944	0.785781	0.959073	0.983085	1.0336	1.66412	9.79649	1.83871	1.00483	0.4372	3.70872
FAR2	2.00411	4.37303	3.57557	2.92795	5.4196	12.5603	2.30741	4.43962	2.88953	4.75328	5.80438	2.80123	3.42441	2.91001	2.985	4.87405	2.83236	3.13846	2.93019	3.24796	7.26677	2.81729	2.84809	2.52764	5.39816	2.92301	2.9237	3.8752	2.43955	2.92792	3.4075	4.5776	2.56487	2.82457	2.66522	3.52718	3.82703	5.72051	2.52136	4.87882	4.42119	2.11526	3.01527	4.90939	0.418835	1.46547	2.22927	0.613347	0.363314
ACACB	2.21644	2.58696	2.28183	1.78141	3.43591	3.13791	2.06977	4.02583	3.90459	3.53327	2.90592	2.05051	3.55262	3.01595	3.59758	3.44432	1.44545	3.29267	1.83541	2.7667	2.20882	2.30566	1.85122	3.41925	1.74278	1.44168	2.94921	1.75046	2.96913	2.57955	3.25698	0.767292	2.46119	1.42777	2.74387	1.91802	1.47495	1.83504	2.12322	1.00814	2.3301	3.38848	2.09299	0.696008	1.07917	1.18011	2.4832	0.0920383	0.324098
SYNJ2	0.9347	0.934278	0.985522	1.05194	1.45938	0.634105	1.32464	1.23547	0.771221	1.29624	1.12422	2.19226	1.22355	1.29827	1.34097	1.21504	1.08112	0.927042	0.727516	0.45846	1.00364	1.16078	0.629353	1.13579	0.80069	0.441236	1.69427	1.43806	0.806526	1.45615	1.11769	1.04793	0.792149	2.31408	0.698454	0.505353	2.01499	0.985269	0.529172	0.430448	1.43204	1.10206	0.437518	6.5887	2.80321	2.12586	1.12004	0.975907	0.52554
OSBPL6	1.16431	0.919128	3.81104	1.28629	2.17619	0.835604	0.757801	2.17202	1.94774	0.942469	1.20189	0.558445	2.05185	0.9493	4.8161	1.27698	0.996205	1.46906	0.803515	2.9282	1.27675	1.39934	2.07071	1.85955	0.666379	0.782226	5.70431	0.718806	1.71178	0.993619	1.31564	0.578286	3.6904	1.03892	0.594101	2.2173	0.380128	2.64485	3.41202	1.09849	3.21156	7.04899	0.691344	0.483866	1.37659	0.064858	0.798226	0.270479	0.372077
ACHE	0.647034	1.02074	0.592639	0.977334	0.703691	0.943946	1.10527	0.309925	0.824751	0.610825	0.944501	1.00507	0.833767	1.11247	0.512319	0.373514	3.48815	1.53339	0.658053	0.398066	0.45387	1.59141	0.59975	0.868026	1.78533	0.373141	0.522228	1.95362	0.653705	0.554988	0.926163	1.0896	0.612494	1.67449	1.07475	0.634788	1.37503	0.488021	0.528785	0.83243	0.930632	0.696586	0.862279	0.416813	0.621555	0.532446	2.57627	0.130419	0.045818
PLA2G3	2.74213	4.27779	1.79342	3.14697	1.10441	1.72451	1.40733	2.34739	3.48453	1.83085	2.23266	0.673244	1.2788	1.75884	2.31757	1.79558	1.78277	1.79906	1.85359	2.8796	2.1599	2.2937	2.39539	1.12639	1.77949	2.28831	2.64178	1.7932	2.74472	1.71408	1.47247	1.58147	2.81061	1.54699	2.84317	2.60026	1.775	3.24237	2.35573	2.21918	1.1575	1.26271	2.65082	0.0094527	0.00651403	0.0122763	1.84074	0.0185047	0.015846
CYP2D6	0.219592	0.263638	0.395977	0.180142	0.188542	0.143061	0.163542	0.390493	0.578725	0.166583	0.399128	0.129259	0.359859	0.337102	0.219079	0.199653	0.141932	0.415007	0.205842	0.21531	0.221811	0.158261	0.147734	0.180773	0.270966	0.47587	0.226173	0.296947	0.201422	0.275959	0.443337	0.118212	0.125482	0.203523	0.251966	0.264398	0.261699	0.176522	0.0547506	0.052971	0.299903	0.324917	0.177676	1.15834	1.63962	1.13843	1.2798	0.286001	0.927158
FA2H	1.33222	1.03335	1.7069	2.05155	1.2783	2.06614	1.42299	0.934516	2.10515	1.33213	1.45032	2.58817	1.33024	1.31605	2.35508	1.13688	1.57913	1.10428	0.667573	1.58529	1.35306	1.71814	1.54096	1.18358	1.67814	1.04175	2.81144	1.63295	1.1353	0.851779	0.849357	0.799431	1.69132	1.0944	1.26044	2.37793	1.30777	3.32445	2.85541	0.621586	1.41837	2.65895	1.07458	1.52388	2.03598	9.0119	1.72018	18.3442	1.48582
CAV1	402.817	280.516	418.608	255.406	339.6	172.18	294.399	329.01	406.153	303.63	254.59	370.208	393.677	393.007	360.251	502.919	165.833	411.219	472.82	430.322	307.531	330.418	275.495	400.683	280.004	221.468	206.111	269.224	438.032	480.711	268.936	289.711	391.756	365.96	317.496	596.823	152.481	282.742	502.543	369.259	386.606	367.41	369.372	11.4604	19.7891	12.8236	91.5192	5.10441	14.8249
PLEKHA8	0.757533	0.948264	1.00327	0.793898	0.852495	0.834099	0.740985	0.995329	0.747331	0.852008	1.25888	1.16865	1.18019	0.906734	0.923909	0.833749	0.802456	0.839132	0.623959	0.837044	0.791274	0.707916	0.771534	0.91395	1.03707	0.519958	0.954516	0.954132	1.21422	0.842665	0.978126	0.678713	0.872537	0.492799	0.670417	0.900464	0.666688	0.516687	0.910936	0.54777	0.967218	0.942164	0.840475	2.14379	3.13246	2.01687	1.49668	0.591266	3.18949
PTGR1	7.70083	6.28975	8.14064	6.47783	7.82119	6.93419	6.92749	6.87368	6.11121	4.13304	8.72329	8.03875	7.14958	4.80582	7.97555	5.66305	6.01189	4.8837	4.30756	6.70036	6.9883	5.95069	4.87748	7.19831	6.54723	5.06694	8.66495	7.06303	6.8805	4.87759	5.36949	7.39496	7.59232	5.24471	4.91421	6.68965	7.14314	8.27136	9.16381	6.34525	6.19639	11.3478	7.14815	13.9662	18.89	7.33439	6.9699	26.6933	23.6993
PIP5K1B	8.111	7.25411	8.77423	7.41447	5.30415	5.17135	5.74765	9.58123	8.15935	7.12749	6.38623	4.73944	6.86158	10.2549	8.40686	9.92479	5.73434	9.36526	8.9139	16.7478	7.58892	9.91119	9.78974	4.51713	6.67119	6.72973	4.16289	7.61419	6.66458	8.8124	5.58955	4.10145	10.8346	9.23083	6.10796	8.46198	8.57669	7.17083	10.2193	11.17	6.83346	7.01055	9.85914	0.336947	0.214335	4.01579	6.12542	1.44353	17.8924
PTGDS	67.9845	36.8348	67.1657	137.147	73.4495	40.1458	131.031	101.556	88.552	220.07	78.756	144.877	76.3847	87.5625	66.017	78.4401	160.354	95.2286	56.1759	49.2746	61.4833	63.316	34.0425	205.856	77.1614	60.0293	43.5972	83.6165	168.691	99.4283	128.796	147.805	40.6894	38.5992	130.277	44.6371	68.5769	35.403	29.0095	89.2879	89.1081	64.0139	82.2684	15.32	5.08285	33.52	113.24	9.58582	10.6213
ABCC3	4.01363	4.88173	2.77427	4.18193	3.83921	12.0021	4.48374	3.15724	4.46367	3.38077	6.35399	5.16502	8.43387	4.27274	3.46743	2.00035	3.91438	3.84165	1.79072	2.4009	4.54436	5.972	4.30214	3.11251	10.9264	3.96208	9.03227	7.61754	2.62591	3.00029	4.09852	3.89578	2.20594	3.06255	2.76778	4.33669	6.3921	11.341	4.05552	2.70217	5.22853	4.18547	4.4724	12.861	91.6262	10.5778	8.91687	31.6397	37.5714
INPP4B	0.777044	1.13769	1.56963	1.07055	1.52093	0.727531	1.17052	2.52664	1.0636	1.42622	1.78885	1.27457	1.53141	1.26618	1.98399	1.31697	1.01101	1.07198	1.10146	1.50411	0.698749	0.655632	0.58652	1.9214	0.938372	0.838655	1.22875	0.715158	0.825366	1.64338	1.64531	1.68576	1.12041	0.887437	0.678486	0.619383	0.522241	0.606017	0.779683	0.973785	1.50801	1.99826	0.813637	1.41943	0.152682	1.99432	1.04485	0.505136	0.129844
CYP27B1	0.490124	0.447721	0.542339	0.429487	0.468643	0.31261	0.319394	0.184879	0.5077	0.173511	0.278477	0.659789	0.363685	0.191521	0.183367	0.222811	0.766053	0.473669	0.318164	0.260843	0.374121	0.529853	1.39539	0.143942	1.27487	0.333778	0.617128	0.572399	0.217677	0.195979	0.6147	0.264768	0.469875	0.597001	0.24029	0.366596	0.539423	0.487517	0.388825	0.460829	0.203723	0.275409	0.727395	1.79347	1.45552	1.41003	1.41245	1.40364	0.583903
ACSS3	2.95543	3.42669	2.24432	2.80475	2.22451	1.8517	2.32778	3.86091	2.12553	3.04679	3.16029	2.10184	2.43057	1.99018	2.54888	2.73824	2.20637	2.12684	1.85952	2.68933	2.84659	1.83068	3.75021	2.30765	1.97594	1.27758	1.54343	2.45179	2.56417	3.36387	2.65249	1.69162	2.00327	1.41186	2.21239	2.03356	1.70534	1.61831	2.56503	2.18305	2.36779	1.70364	3.41726	0.235312	0.0675658	0.297499	1.39447	0.0863716	0.0806861
SLCO1B3	0	0	0	0	0	0.0303607	0.00805704	0	0	0	0.0289777	0	0	0	0	0	0.026105	0.0102229	0	0.00873557	0.0191235	0	0.0101896	0	0	0.0121562	0	0.0487645	0	0	0	0	0	0	0.00496533	0	0.0264146	0.0135279	0	0.0274015	0	0.00361456	0.00720865	0	0.00992002	8.50633	2.39763	0.690414	0.50676
BCHE	3.29477	1.95348	3.18362	5.13033	22.3629	0.785075	3.24086	5.76852	4.39847	5.12334	2.4866	5.4944	4.34455	8.41175	4.94301	9.21291	0.847536	4.25302	1.95797	5.28071	2.63734	3.33334	1.03051	7.7378	4.10778	2.37966	23.8348	1.26657	7.67065	4.42175	4.19192	14.1563	1.6457	4.51012	4.93606	3.0938	2.00357	2.93062	3.45022	1.8055	5.29193	5.6952	1.54921	0.198525	0.125407	0.542511	1.3092	0.182172	0.152532
ACADL	5.90126	10.8996	8.30027	3.35649	3.65362	4.23232	7.46169	8.87101	13.2728	6.55522	4.46884	4.50742	8.27	10.6724	7.94589	7.28108	3.73927	10.938	6.60048	13.1658	5.91122	5.92279	8.67083	3.81969	6.938	4.15544	3.23123	6.46287	4.65671	7.87749	7.67798	2.62035	8.50742	6.85079	4.76696	6.13342	3.75338	3.3234	9.51366	3.81611	5.02208	4.99492	7.31679	0.261745	0.0561161	1.58257	3.75466	0.0626258	0.965306
PLA2G4A	3.62529	5.00644	3.6652	4.73435	5.1962	3.97422	2.63543	4.17285	2.18402	3.77472	4.38521	4.35915	3.50478	3.72383	4.24843	3.58695	3.80308	3.29978	2.28414	3.03495	3.48691	2.76646	3.43967	4.70604	3.26668	3.3098	6.18037	4.54189	2.5599	4.53912	3.49812	6.05785	3.75134	3.35357	3.31557	3.38609	4.06785	3.43328	2.4425	3.35336	3.87799	2.37352	2.84194	3.15681	1.10604	51.7311	12.1462	34.0149	2.82434
PLA2G2D	1.67225	1.00272	0.786083	1.46563	0.34361	0.481333	0.298048	0.226436	1.31837	0.212513	0.561496	2.4882	2.19449	1.21642	0.812781	0.285889	31.5743	0.634779	2.42736	0.103869	1.46537	0.48414	4.13281	0.38935	7.80858	0.310497	1.5186	1.62352	0.694264	0.754384	1.9141	0.149148	0.395002	0.080633	0.275518	0.235191	0.564178	0.285959	0.0873079	0.772298	1.37828	0.592146	0.647612	6.30455	0.602868	6.56381	4.20774	2.77365	0.079703
ELOVL4	0.113369	0.119671	0.147645	0.237673	0.166558	0.0795398	0.136029	0.21857	0.0956875	0.21405	0.21369	0.291957	0.200076	0.184092	0.219925	0.251962	0.159578	0.178547	0.116689	0.0610283	0.0779338	0.0726274	0.130508	0.263958	0.136006	0.122671	0.363275	0.170339	0.189892	0.09498	0.279745	0.5477	0.137418	0.17766	0.202351	0.111224	0.112773	0.212645	0.0879393	0.202067	0.376982	0.324068	0.100722	0.117329	0.756559	0.0816304	0.131947	0.127147	0.0280978
LPGAT1	5.53944	5.72534	6.59254	4.69432	5.85249	4.69309	4.24552	6.66937	5.30717	6.54297	6.16681	5.42137	7.28981	7.40146	6.71695	6.20847	4.9416	5.65013	4.0947	6.19249	5.95833	5.07826	6.10342	5.41755	5.36972	3.89518	6.46137	6.21877	5.44649	7.15838	8.14447	4.97363	6.86656	7.115	4.60518	4.78556	5.22793	3.67579	4.71999	4.18786	7.08853	6.81389	5.19424	15.2778	12.5149	10.9593	7.00338	21.057	6.82409
PTGIS	10.5567	18.2102	12.7012	21.3885	30.6467	4.45745	6.61659	12.0991	11.0759	22.579	7.05232	15.2541	10.6487	15.6884	28.8313	23.5427	6.21509	13.3376	8.51525	11.3971	9.47011	8.1231	4.58663	17.1847	3.27781	12.5388	54.4926	7.88233	19.9373	13.3442	22.1405	9.1463	15.0756	6.15712	18.5203	5.98186	7.44593	3.56428	7.61801	3.33437	20.7265	10.6778	7.08463	3.50033	1.20922	9.22537	3.45716	0.695515	0.206828
PLA2G5	1.20527	1.0634	1.86859	1.44694	1.52535	0.701244	1.46138	2.30645	2.64779	1.68592	1.33204	3.17961	2.08818	1.95855	2.4709	1.61702	2.58913	2.12506	0.987158	1.68534	0.766475	0.932205	0.71989	3.13135	0.634801	2.94537	1.65094	1.19257	3.47138	1.66242	1.58266	5.20644	1.06899	1.277	2.75917	1.13264	1.17235	0.569772	1.47506	1.99796	1.80841	2.94164	1.11652	0.616079	0.357162	1.17476	0.980503	0.335011	0.180324
SRD5A3	4.16999	4.2828	5.05728	4.84323	4.49146	9.47038	6.21768	6.23948	4.10186	5.66555	7.00901	6.64872	4.32988	3.34633	5.28031	3.7283	4.61273	5.61983	4.33002	5.26423	5.41732	4.70481	11.5705	4.03902	6.46806	6.62097	4.37533	4.08754	4.87427	5.17502	4.95328	7.47359	5.10081	3.36004	3.86362	7.09808	6.42434	7.37169	5.10663	6.24351	4.38185	6.85035	7.22088	21.4795	4.68224	25.1653	13.5786	10.148	19.4346
ALDH3B2	1.23189	0.657874	0.587386	0.612177	0.398672	1.39616	0.652802	0.36638	0.43704	0.251599	1.47533	0.183026	0.198592	0.112011	1.54808	0.0969259	1.02182	0.22386	0.219455	0.296501	0.502521	0.273178	1.55076	0.256484	0.485991	0.723169	0.854005	0.41646	0.284378	0.238169	0.151456	0.20601	0.6461	0.0935543	0.369685	0.323272	0.631449	0.888704	0.454811	0.370024	0.630206	0.815262	0.812953	3.24683	0.168352	3.84313	1.69787	0.308545	3.32911
ALOX5AP	65.6671	60.1532	75.2221	111.736	91.1907	293.127	101.414	77.1	53.8034	98.8891	123.366	77.99	69.9325	40.4903	53.0305	76.4437	91.0082	48.0117	47.5188	40.2508	96.1924	121.561	114.482	58.6184	53.9419	214.659	21.3657	81.0343	77.5691	66.3218	65.1226	109.972	57.1182	68.9246	81.1165	77.5774	175.828	94.7423	69.5101	117.599	53.6797	37.1168	53.1951	31.1725	5.70587	13.6974	81.225	13.1024	0.897098
HILPDA	1.53645	3.08438	6.17542	3.35608	3.21907	6.6237	4.98382	2.41601	2.4307	2.46406	4.7518	3.48007	2.45021	1.43224	3.6013	3.04635	3.37248	1.50435	3.07239	2.84003	2.50327	4.34928	2.10969	3.28425	2.03868	4.23641	2.79572	2.26961	2.66656	9.46813	2.42925	12.2771	11.2012	2.78837	8.19037	2.50376	5.70252	2.63885	2.81081	22.6464	2.93927	4.68198	4.1815	16.8482	6.39929	6.36594	4.61289	3.61043	10.2816
CGA	0	0	0.0453796	0	0.00672225	0	0.00624738	0.0506275	0	0	0.0599176	0	0	0	0.0167378	0	0.0101208	0	0.0129513	0	0	0.0241826	0	0	0	0.0125678	0.0127325	0	0	0	0.0112905	0.0194525	0	0.00946485	0	0	0	0.0419579	0	0	0	0	0	0	0	0.0942251	0	0.0655522	0
B4GALNT1	0.0909731	0.104972	0.0820231	0.219961	0.136212	0.090701	0.142637	0.137263	0.0727431	0.101702	0.171001	0.214552	0.109851	0.111136	0.119422	0.143659	0.395713	0.0859651	0.206987	0.104388	0.105797	0.062114	0.0586265	0.0919713	0.103394	0.0538016	0.181689	0.116545	0.139012	0.0782223	0.212666	0.346975	0.0348225	0.145865	0.109879	0.0595719	0.11301	0.0598725	0.0334264	0.11319	0.175137	0.145577	0.162712	0.43642	0.059271	0.105496	0.129345	1.20823	0.0640811
CYP27A1	39.9759	68.9231	48.1346	57.3055	72.1049	197.943	76.7696	59.2702	41.5412	52.4062	88.457	71.7202	47.9252	35.4152	45.374	49.7306	63.381	53.2155	69.6133	40.1003	111.163	60.6676	77.1797	48.82	114.23	141.48	30.9237	70.0624	67.8055	37.4843	50.6325	78.8201	42.4146	32.894	49.065	58.1552	115.521	57.096	55.2196	105.635	50.8098	51.9622	88.1288	11.0505	13.5694	4.73941	90.6274	3.98186	18.3956
SLC44A5	0.139916	0.0933579	0.301666	0.464111	0.0950614	0.661548	0.67732	0.20652	0.151835	0.22828	0.369341	0.184861	1.72312	0.141201	0.825397	0.132743	0.0146791	0.0287422	0.511874	0.260342	0.0268835	0.0306899	0.343782	0.27407	0.032841	0.0432921	0.632499	0.0109683	0.0373614	0.160542	0.0859717	0.201022	0.402608	0.507925	0.0809699	0.498071	0.00742661	2.32011	0.0690119	0	0.976028	1.21138	0.00810701	0.0323784	1.88262	5.29044	0.23141	0.015846	0.502067
CYP4B1	148.923	151.305	283.102	178.179	213.557	128.214	175.517	92.2893	252.924	168.282	141.133	188.362	146.167	211.854	126.306	143.657	166.335	185.924	202.251	291.269	197.295	22.8036	192.839	28.7457	191.536	172.408	254.266	156.091	210.699	185.744	58.916	113.513	232.887	132.062	212.272	211.086	71.4277	114.915	425.776	119.796	232.375	257.935	247.169	5.20931	6.86486	1.3971	94.6002	0.292086	38.8336
SLC27A3	9.82139	15.4758	14.0028	15.2462	11.2359	22.5446	27.1164	15.4424	13.8129	12.4494	11.5711	14.519	13.1419	14.2426	12.0244	17.5217	14.9852	15.9268	14.282	20.341	15.2622	16.5548	13.0378	11.2688	16.5946	21.9905	8.33091	15.201	10.8615	9.35807	9.91896	13.4547	14.5354	15.8477	12.8191	12.7757	23.4728	10.8183	17.4286	22.3803	12.9283	8.30893	13.9848	3.0341	10.3579	3.43199	17.665	4.13079	6.19566
ETNK2	0.959684	0.776467	1.49104	1.24418	1.49691	0.679325	0.8966	1.05368	0.95775	0.879689	0.910407	1.15629	0.975371	0.972336	1.48318	0.973823	1.63859	1.11737	0.932665	1.07243	0.908796	0.796632	0.677924	1.36759	1.00842	1.18748	2.40609	0.764744	1.06686	0.463028	0.813065	1.43064	1.06563	0.928131	1.1287	0.907894	0.924028	1.61256	1.23377	0.875358	1.3819	1.84655	0.73082	6.96637	0.0785704	1.28454	1.33215	0.200878	2.62804
PLEKHA6	2.80286	2.0089	1.97044	3.74645	3.45358	1.68801	1.45792	3.24571	4.15831	3.5388	2.53753	4.04821	2.89701	4.51577	3.48805	2.53054	2.03078	2.78284	1.62656	2.25136	2.38201	1.56094	2.12764	4.00282	2.08982	2.25198	3.62956	2.58865	2.43219	1.95822	2.10718	1.47719	1.69278	1.44302	4.07744	1.87421	1.01696	2.14458	1.95844	0.877063	2.5541	2.95675	1.25053	5.15747	0.161755	16.2583	4.75997	3.72867	4.43216
SCD5	11.2135	11.9267	16.5259	9.80689	12.9104	8.14301	9.46171	8.30473	13.622	12.9712	7.29775	13.8688	19.6165	9.79344	12.559	15.2362	8.59039	11.8701	9.15954	12.6736	10.1161	13.0361	9.24148	13.3047	11.5	6.57431	23.6132	11.2842	13.4239	13.5422	6.61508	8.88174	14.8887	9.26761	7.82656	20.5569	5.43154	16.1208	17.9738	14.6685	16.254	12.7759	10.964	0.801883	1.77648	0.659563	3.42574	0.729653	0.159317
SRD5A1	1.04303	1.29216	1.57631	1.38126	1.53437	1.65872	1.1689	1.19905	1.44988	0.988174	1.2949	1.32513	2.06866	1.54994	1.88545	1.25088	1.44718	1.30476	0.9087	1.43176	1.37403	1.03808	1.23501	1.22291	1.4801	0.874356	1.94879	1.04329	1.27008	1.01116	1.10303	1.24103	1.04033	0.781768	0.806983	1.40137	0.980273	1.326	1.44331	1.22028	1.62681	2.30998	1.22453	7.47139	7.14575	2.96117	1.76068	1.89052	1.10789
PTGES	3.35492	4.12068	2.86086	4.44331	3.79792	3.14786	2.15992	1.34173	1.99581	2.13212	6.88409	2.91464	1.85471	2.72776	2.30868	2.60929	4.77925	1.96707	1.70058	1.59929	2.00063	3.74338	2.81726	3.22567	2.68402	3.03552	4.34069	3.38889	2.55019	2.23504	1.91773	4.78038	1.67564	2.29175	3.40428	1.41949	5.2307	2.38822	2.61021	2.30355	3.91466	3.36951	1.21201	5.04232	12.435	18.9645	12.4346	97.8795	74.3385
SEC24D	5.62035	4.95132	4.77138	5.6215	4.70514	4.96495	5.94782	5.81954	3.94452	5.4371	5.51994	6.05021	6.04337	5.4958	4.75361	4.94496	5.46907	4.35097	3.81388	5.00614	5.61277	4.08681	6.65799	4.40738	5.39269	4.16395	7.1882	5.22699	3.59091	4.83005	4.94952	6.65322	6.04566	4.56979	3.98726	3.84944	7.09092	5.44126	3.92031	4.42884	5.78976	4.46032	5.19155	13.7133	2.96466	10.6287	5.51134	5.78309	4.44169
ACOXL	5.24075	5.82278	3.46271	3.61005	2.28955	3.55528	2.96206	3.9034	5.54248	2.74282	3.34867	1.7377	1.99453	3.48503	2.61425	3.53426	2.57827	3.58503	3.54639	5.68542	4.46699	3.14753	4.03807	2.30069	2.13093	2.81705	2.03927	4.86885	3.11964	2.6897	2.66086	1.44568	3.7533	3.50954	3.36015	2.89547	3.34551	3.32252	4.53843	2.28553	2.00098	1.77105	3.56316	0.155261	3.4941	1.03989	2.52167	0.128089	0.617218
CBR1	14.483	16.5046	20.5602	20.6828	20.8684	28.9584	16.8607	16.8612	18.3644	11.6496	36.8871	20.5419	21.9853	16.6321	16.9535	16.3675	21.1912	18.3855	21.5637	19.613	21.2054	16.322	15.4383	23.8976	18.2042	24.2059	23.2649	17.5121	27.2278	14.1516	13.9041	29.4594	14.1617	9.4765	10.8466	29.1702	11.1572	20.3692	20.0907	19.4377	18.8789	22.7262	30.2957	29.9892	16.1844	16.1762	71.7487	70.3079	1111.8
BDH1	0.89974	0.814217	1.48219	0.786387	0.677217	1.67843	1.03174	0.729526	0.657007	0.66681	1.56913	0.890017	1.03509	0.589146	2.86489	0.79893	1.09315	0.659508	0.704302	1.22557	1.42695	0.681778	1.09692	0.649017	0.785336	1.32438	1.94959	1.31523	0.570426	0.459675	0.619645	0.438737	1.42492	0.305978	0.650306	1.08839	1.04538	1.24075	1.28047	0.653147	0.615149	2.63248	0.767616	2.89234	5.1853	3.91252	3.55335	0.299804	2.1992
ALOX15	0.461537	0.115171	28.4999	4.23871	28.9076	5.36267	1.07311	3.53286	5.96138	0.629652	8.81958	0.852302	7.76782	0.425802	32.4511	2.53825	8.85524	1.82962	0.16511	12.262	5.59157	4.51081	3.6261	14.853	2.127	8.50017	111.856	0.974237	4.52528	0.127319	0.787865	1.1029	20.5739	1.17488	0.795661	13.328	0.256531	40.2303	22.0339	1.53967	17.5839	75.2633	0.157519	0.202214	0.345793	0.0534962	5.54821	0.0293226	0.112994
ACOT11	0.388366	0.34975	0.321863	0.341123	0.350518	0.644038	0.261482	0.40545	0.408679	0.191649	0.509622	0.282871	0.560779	0.317005	0.551835	0.321003	0.435436	0.270607	0.233181	0.383283	0.502747	0.37037	0.336232	0.416496	0.334611	0.339417	0.979493	0.434993	0.420531	0.207054	0.227039	0.277456	0.422249	0.174836	0.381705	0.451865	0.480509	0.588648	0.441608	0.158978	0.319593	0.443012	0.428687	2.05925	0.681655	0.601648	0.720184	0.448336	0.966915
PRKAA2	0.614478	0.951992	0.860585	0.719162	0.919182	0.462732	0.401192	0.970408	0.55124	0.890438	0.870503	0.569681	0.719346	0.753634	1.22199	0.75236	0.242181	0.720007	0.417431	0.866649	0.553963	0.605238	0.5749	0.656686	0.504227	0.458776	1.0073	0.494869	0.40941	0.586878	0.61753	0.541475	1.01892	0.309683	0.385437	1.04073	0.380083	0.65312	0.73284	0.32857	1.01483	1.30026	0.251127	0.408819	1.03487	1.69192	0.580417	0.162729	0.201028
ACP6	1.12137	1.77008	0.849281	0.420532	1.13098	1.50157	0.502279	0.8774	1.22037	0.651049	1.19717	0.8548	1.55494	0.771207	1.31053	0.731163	1.14613	1.06872	0.709838	0.949455	1.30261	0.427179	0.85702	0.981321	0.916713	1.04643	1.44676	1.4384	1.5706	0.430817	0.58647	0.479214	0.603506	0.336195	0.542616	1.25245	0.499354	1.26601	0.754892	0.784456	0.873614	1.29098	1.03328	1.98452	2.00655	4.8778	2.24855	2.70087	3.51613
SGPP2	8.40809	8.01642	8.15049	8.48061	7.41448	5.31886	6.54425	6.81979	4.38766	5.56279	6.89182	5.98123	4.26715	4.77929	5.5178	7.10157	9.70095	4.30909	15.3312	8.47734	6.53803	14.2553	12.2252	3.81101	3.50977	4.09149	13.0325	8.76046	2.59094	11.5912	4.73078	12.5724	18.9048	22.9073	6.68483	4.98348	19.0664	12.3453	6.84616	11.2592	9.00456	5.64151	5.70207	37.9734	5.69286	18.5793	7.01647	24.9349	0.435566
HPGDS	8.42252	5.19998	6.12095	6.49245	6.13854	10.3539	3.70413	4.49167	3.4472	4.67817	8.20884	6.52579	3.65198	5.33681	6.76391	6.23843	5.02616	4.04804	5.17066	3.20993	3.28891	7.19522	4.46227	4.38693	4.64492	7.28841	3.45777	3.38739	6.21262	7.77869	4.45874	8.96586	2.95715	3.52274	6.86493	4.87383	3.44961	6.34415	1.885	5.79303	2.95763	1.9468	3.68905	1.82358	0.857196	0.094105	6.26456	0.135938	0.182203
ALB	0.056735	0.0497535	0.0920761	0.0930849	0.0454653	0.0557273	0.0338028	0.0856034	0.0123136	0.032136	0.0405247	0.0233773	0.0400508	0.0682828	0.0735831	0.0515835	0.0136902	0.0321671	0.0262784	0.0824615	0.0200579	0.0245335	0.0106874	0.0554804	0.0490058	0.323005	0.163619	0.0613766	0.0380122	0.0285193	0.0534533	0.0855171	0.165049	0.0640146	0.0260397	0.0819737	0.00461753	0.0354723	0.0396079	0.0191602	0.0188658	0.1289	0.00756086	0.173634	0.468212	0.00980434	0.150136	0	0.455589
SGMS2	35.6538	17.605	27.7885	9.28016	13.4271	10.6235	15.9193	13.1952	9.71088	22.1382	14.5904	8.96212	13.6713	16.378	14.9763	15.8158	7.37531	9.63687	48.5457	20.2953	14.4254	44.8412	30.088	5.83859	19.1449	13.5836	15.4299	21.9576	6.52624	54.5818	25.8482	14.0737	51.2218	123.888	28.3146	16.4508	43.682	17.5472	16.7173	21.0087	18.4329	10.7755	7.481	13.944	7.66702	3.36513	6.3307	1.74201	4.82503
FABP7	0.126418	0.030795	0.0126646	0.034569	0	0.01971	0.00523058	0.0105969	0	0.0198906	0.0877898	0.00723471	0	0	0	0.0127711	0	0.0265465	0.0433734	0.0226843	0	0.0202468	0.0661499	0	0.0454983	0.00526117	0	0.0253261	0	0.0529562	0.0378115	0.0325729	0.0102157	0	0.00644693	0.00563753	0.00571606	0.0263467	0	0	0	0.0046931	0.0374385	0.140179	0	0	0.0309756	0.187518	0.15666
FABP5	37.3779	40.9865	16.0519	15.4828	27.2255	35.1297	18.1918	16.7019	34.8561	13.376	32.0468	11.1842	18.1518	22.4739	20.3386	15.3817	14.0899	17.172	15.4953	31.3734	42.1513	16.2881	31.9036	10.3221	33.2459	43.2923	13.8195	25.5968	24.9276	25.4106	18.4497	24.9207	23.5077	14.1343	15.3772	25.4197	23.8143	18.179	19.4806	30.3116	11.3494	10.4728	33.6589	4.63973	2.44451	3.11645	37.7552	4.7336	4.77368
SGPL1	5.87118	6.90908	8.9903	6.50447	8.01728	7.57764	7.02777	7.12474	7.149	6.65767	8.29045	8.2652	9.65695	7.66994	10.7982	7.75348	8.35275	6.58792	6.05365	7.30342	7.21602	6.1903	9.85932	6.51078	8.49459	5.74789	13.4684	6.9588	6.96479	6.11746	7.03763	6.19614	8.21237	6.95082	6.1318	7.22735	8.21747	8.25376	7.97335	4.72359	8.2382	10.8565	6.10528	18.0801	35.2376	13.7727	9.95032	8.57507	8.87161
DPEP2	4.78711	8.30962	7.18042	6.22764	4.9862	12.3278	7.45269	5.39654	5.71797	5.56888	7.54093	5.65909	6.0608	4.2566	5.48084	6.90216	6.39687	5.94174	5.88569	4.03352	10.476	7.58706	6.95414	4.29255	9.53309	11.0413	2.4359	6.96229	9.30276	5.39643	12.1123	7.90661	4.71645	3.64003	5.99313	5.90458	7.37321	5.76005	5.468	8.10189	4.16172	6.33917	6.01464	1.06407	0.748337	0.856601	9.19178	0.495789	0.281002
GPD1	10.091	24.7543	12.9678	16.0915	25.9369	77.1101	22.0882	16.1744	11.9821	23.1336	16.4421	18.317	5.66796	5.23301	10.1249	19.6152	16.3567	12.475	8.41986	10.0554	22.4116	16.2198	21.6223	13.7884	11.849	43.9457	1.61764	16.6882	19.7595	9.49584	17.0516	28.8218	10.9561	10.8712	15.1327	24.1381	28.2447	17.4027	15.4753	18.693	12.6031	7.35253	10.3962	0.306617	0.858388	0.821302	14.5988	4.56117	0.160624
MFSD2A	38.9691	41.0015	27.177	31.3328	18.1776	19.6249	61.4918	37.5512	43.6897	46.7934	22.4472	14.7813	14.7673	21.0211	24.257	31.4747	28.706	27.209	34.7335	57.2728	36.1921	60.1265	53.2769	34.487	29.4165	28.0638	12.2363	36.2863	25.5698	22.0164	22.4795	18.2618	33.5715	31.879	51.5678	22.353	30.5253	34.4392	36.6268	26.8295	26.1072	15.1544	58.1901	2.8058	1.79761	4.14795	14.6618	1.53819	4.76749
PLA2G4F	20.8955	19.2666	16.6546	14.9113	10.2391	14.5413	17.6194	18.9327	32.3712	14.559	8.16783	6.00853	6.05008	24.5213	14.6578	21.3901	14.1771	18.3687	15.515	33.8971	11.6037	28.2139	23.5839	12.2665	5.60636	6.90932	9.14414	9.81496	11.8068	13.4136	12.1395	5.00131	17.585	17.7851	16.2645	10.9214	17.29	10.1398	31.3295	11.3124	17.9135	9.96447	21.9518	2.65675	0.846321	0.17089	10.4675	1.69887	6.33033
B3GALNT1	7.63995	6.44677	11.5136	8.44673	7.28224	4.20331	4.18212	10.1867	8.8077	8.09449	7.04625	5.86002	9.45758	7.73335	8.51773	10.3944	3.92911	13.4173	8.79005	12.0866	6.80918	6.9388	3.93442	8.23179	5.24212	7.68233	3.4483	5.40924	13.9067	11.9034	7.77999	11.6464	8.30125	6.8941	6.47065	7.82378	3.08662	3.24747	7.25056	13.9215	9.66386	11.7836	10.3585	3.79088	0.382194	3.32043	3.23219	0.501099	1.83902
FABP4	47.3221	135.822	94.787	135.647	86.1827	174.345	120.081	65.0436	51.5916	97.2706	76.1459	72.2156	49.8958	39.7139	44.473	68.9802	60.9858	98.1492	63.5052	81.8306	102.137	128.191	126.94	61.2477	63.7787	120.721	13.3948	88.2179	76.2448	59.1587	62.6398	503.236	100.953	76.3279	35.187	215.87	59.3354	135.991	99.8856	67.1607	86.3917	68.4985	66.9419	0.237408	0.213941	0.889397	29.5846	1.03675	0.367365
HSD17B13	3.02138	5.24544	11.2857	0.183599	12.01	2.26561	0.982223	3.7266	1.57866	0.430109	7.62904	1.91846	0.804061	0.426028	17.2087	1.8459	2.72917	0.362547	0.34554	1.91044	0.56517	0.414767	1.56592	0.413149	1.26001	5.82601	11.7562	0.648526	0.232064	0.984393	2.84017	0.250228	5.4179	0.450933	0.139406	2.86154	2.10774	0.35982	5.11977	0.688342	2.77751	30.2043	0.489996	1.02103	0.498393	0.0552512	35.6056	0.0260258	5.91932
ELOVL6	1.7907	2.22964	1.17894	1.17175	1.06888	0.880551	1.09115	1.10134	0.809209	0.736179	1.02212	0.870918	0.977733	0.884822	1.10806	1.67585	0.706436	0.759221	0.770225	1.96749	0.724048	1.82041	3.08634	0.588713	0.873162	0.493692	0.912646	0.624903	0.832677	1.51123	0.87996	1.38519	1.08464	0.719899	0.942387	0.914699	1.09413	0.650086	0.691967	1.22368	1.27472	0.919372	1.22469	11.0403	0.105935	1.36348	0.75272	0.234249	0.163989
PLA2G1B	11.832	25.4133	24.206	27.1975	20.9849	10.9139	54.5041	40.0547	21.704	35.8484	13.2991	29.2332	19.5563	24.3706	23.369	33.5289	34.8189	20.7154	20.0296	44.3752	30.0457	34.1961	13.6898	12.4388	21.7241	73.787	14.6773	23.9864	37.8596	20.53	21.3009	56.1635	26.7328	20.8723	31.2049	23.6955	20.6283	27.0748	79.2995	22.3118	29.5083	15.4717	20.7706	0.279714	3.85512	0.311372	7.74818	0.0782243	5.35884
CYP4F11	0.342557	0.438089	1.45849	0	0.358391	0.714337	0.00708668	0.122036	0.144565	0.36381	1.75015	0	0.520586	0.507171	1.27209	0.00865147	0.637167	0.674374	0.43339	1.45986	0.0841018	0.0137157	0.0627365	1.18972	0.544519	0.602326	0.0866584	0.394602	0.488775	0.011958	0.384218	0.176526	0.0899652	0.0107364	0.144122	0	0.484027	0.220126	0.672598	0.0401689	0.276862	0.49914	0.374087	0.0569768	0.0305385	0.0123327	0.723939	16.4271	19.0389
CERS6	1.86276	1.92977	3.20154	2.70892	2.57413	3.38237	2.09474	3.53319	2.23966	3.12111	2.86092	2.30316	3.06795	2.99345	3.33668	3.01676	1.85477	1.82022	1.66266	2.59376	2.82504	2.16249	2.57689	2.12725	2.51976	1.79381	3.50612	1.68406	1.52755	2.40076	2.72084	2.03095	2.89038	2.58242	1.61518	1.71186	2.26978	2.33591	2.08272	1.51015	4.11329	3.46016	1.93587	5.80928	4.0421	3.46822	2.24937	1.06486	1.53453
UGT8	0.424043	0.71512	0.544078	0.709105	0.499916	0.223131	0.929202	1.09506	0.566358	0.473447	0.822742	1.05003	0.395767	0.62392	1.11458	0.222427	0.954352	0.446934	0.415477	1.64617	0.634255	0.99911	0.775746	0.942682	0.81003	0.568112	0.693144	0.463146	0.755797	0.420164	0.631103	1.00697	0.848093	0.317434	0.441645	0.955675	0.394896	1.06559	1.00338	0.358014	1.46428	0.73836	0.353192	3.87373	5.70906	3.58995	0.418102	0.148691	0.109138
GPX2	0.741325	0.410984	2.00518	0.880761	0.788679	3.67666	0.523547	0.636406	0.277405	0.126695	8.81001	0.697814	0.699265	0.263708	0.981872	0.302144	0.755625	1.01454	0.611742	2.3944	1.19746	0.71851	0.650078	2.08016	0.524409	0.315965	4.26808	0.714402	0.599446	0.385496	2.89012	0.800263	2.19378	0.836443	0.351979	0.574539	0.322479	1.42246	0.98153	1.35969	0.935035	1.3153	0.681335	0.153066	1.32437	17.3167	1.78981	176.781	284.246
ACBD7	0.05116	0.112161	0.9456	0.083938	0.34848	0.323044	0.114305	0.135085	0.444145	0.108668	0.388264	0.237152	0.541728	0.153933	0.421083	0.232573	0.154312	0.314234	0.177721	0.185896	0.158261	0.147485	0.289117	0.223342	0.24857	0.0958109	2.64021	0.276728	0.257077	0.0642922	0.395935	0.0741479	0.967397	0.303052	0.0117405	0.390126	0.0416379	0.943605	0.736639	0.107984	0.38277	1.35891	0.068179	2.68895	15.1993	1.81239	0.338458	0.0499737	0.171175
CPNE7	0.100574	0.192934	0.249369	0.309397	0.272013	0.361635	0.369834	0.237109	0.259212	0.0623083	0.370416	0.874147	1.08716	0.183729	0.150509	0.0800119	0.606718	0.570227	0.0873446	0.111665	0.200007	0.0634239	0.438117	0.109766	0.77371	0.178935	0.477052	1.06536	0.0982688	0.157988	0.270734	0.262378	0.0640024	0.163126	0.121172	0.186689	0.419508	0.188645	0.0329123	0.137985	0.18812	0.289827	0.175917	2.20814	1.74646	2.19968	10.9023	15.4691	1.68255
TNFAIP8L3	3.08312	3.59012	4.50572	4.18297	6.48898	5.37214	2.22047	4.58801	2.51851	4.22195	4.18209	2.43432	3.3783	6.01453	4.26741	5.85279	2.67745	3.24956	2.99469	3.66591	1.88654	3.9679	2.28164	5.01702	2.06683	3.9593	6.41533	1.80207	3.13067	5.237	4.2751	7.49329	2.4271	14.5456	7.50294	2.19605	5.64589	2.51019	2.77919	4.7484	3.14043	4.53927	3.49922	0.450821	0.326203	1.4564	2.36283	6.79549	0.2834
THEM5	2.84276	2.47587	2.80886	1.34173	1.84119	0.765005	1.63862	1.82146	4.01462	1.48889	1.82539	2.08595	3.74553	1.9082	2.3699	1.38083	2.63109	1.9503	1.77364	1.47789	0.998136	2.58204	2.34741	1.72723	1.97616	0.70012	2.48253	1.65001	1.52197	1.66389	1.44137	0.632126	2.40734	3.05372	2.05542	2.23498	2.56721	1.80172	1.73312	0.558928	1.39203	2.60219	1.32336	7.66891	19.1216	10.0775	7.19208	16.1539	11.0316
SPTSSB	0.061392	0.0598193	0.0369015	0.0503628	0.053297	0.0861451	0.0342914	0.0694725	0.0777254	0.0362227	0.164441	0.0685105	0.045144	0.0351846	0.0663525	0.0744235	0.0370349	0.0386749	0.0157974	0.132193	0.0723478	0.0147485	0.00963722	0.132219	0.0441903	0.026827	0.0698879	0.00922425	0.14282	0.0900091	0.0275433	0.124568	0.0520906	0.0750415	0.0328733	0.0862383	0.020819	0.0127946	0.142863	0.0691099	0.0850599	0.15042	0.0818148	0.0272298	0.0234557	4.85367	0.0902553	0.0266527	0
ELOVL2	0.172564	0.14012	0.0777936	0.173021	0.0998735	0.0134523	0.192776	0.101255	0.0312107	0.285087	0.0427983	0.35552	0.101515	0.395595	0.210419	0.130746	0.0809666	0.163065	0.0444043	0.116117	0.0762597	0.20037	0.0812666	0.371648	0.124213	0.0287265	0.953121	0.164211	0.117758	0.0240955	0.161292	0.111157	0.0906405	0.0649018	0.149604	0.0269337	0.195064	0.467531	0.00836601	0.0566586	0.621637	0.163358	0.0447164	0.121187	0.531841	0.347908	0.132133	0.127983	0.053461
AKR1C4	0	0.0585223	0.0722027	0.0164236	0.0160435	0.0702311	0.0149102	0.0302072	0	0.0283499	0.0268127	0.0206231	0.0353321	0	0.0599204	0.0182024	0.0120773	0.0378363	0.0309098	0.113161	0.0707791	0.0144287	0.0942826	0	0.0216161	0.0299947	0.0303878	0.036097	0.0223558	0	0.0404191	0.0116064	0.0291207	0.0451781	0.00918872	0.0482106	0.0325881	0.0125172	0.0698828	0	0	0.0668901	0.0800409	0	0.0458943	9.67849	0.0551865	0.280304	0.178628
CPT1B	0.205513	0.300373	0.320054	0.0996226	0.145976	0.340807	0.0556569	0.0916157	0.476451	0.119053	0.354473	0.115473	0.379179	0.168643	0.177073	0.0509597	0.140882	0.388399	0.0360564	0.241376	0.198154	0.148114	0.202365	0.055462	0.131119	0.0804746	0.212685	0.783195	0.0625876	0.176091	0.358333	0.0324935	0.183435	0.0263502	0.0986119	0.198707	0.117844	0.0642462	0.2201	0.0078869	0.0931885	0.215356	0.155613	1.42324	3.71753	0.734506	2.16816	0.331538	0.343811
AKR1B15	0.0806712	0.0336877	0.0207813	0.0189081	0.0415587	0.00808555	0.00429144	0	0	0	0.0205792	0.0178072	0	0.00990724	0.0459901	0	0.0278087	0	0.00889645	0.00930567	0	0	0.0542728	0.0402486	0.0497722	0.0517984	0.0087462	0	0.0193033	0	0	0.0133622	0	0	0.0105788	0.0277519	0.00468975	0	0.0201137	0.0778395	0.00958043	0.0115514	0.00767911	0.130345	0	0.0149365	0.114363	9.85384	1.02825
DECR2	2.28146	2.23484	1.98698	1.76009	2.22505	2.79947	1.95941	1.35496	3.07633	1.3885	2.30138	1.95513	1.79901	2.03642	1.98071	2.18023	2.8873	2.24761	1.37149	1.35618	2.02503	3.03663	1.65507	1.83092	2.2956	2.15269	2.66718	3.6409	1.62614	1.34204	2.7571	1.87984	1.41213	0.974906	1.4838	2.0651	1.96745	2.04556	1.66898	1.80326	2.44541	1.80024	1.93422	6.68514	11.555	7.29796	5.72157	11.6012	9.2035
EGR2	14.6357	4.67601	6.15307	15.7472	10.8503	27.81	3.43091	2.84459	9.87443	27.1014	24.1503	17.2164	4.78458	14.7072	6.92769	8.02753	34.4327	15.4594	8.47568	8.47134	16.5437	10.84	8.11054	42.107	40.3862	16.2044	11.3518	9.69202	8.04397	9.55526	37.6151	5.87735	8.48368	6.45191	20.9864	22.3871	5.55005	18.5286	4.93109	5.01637	6.75266	16.2247	6.51996	5.41807	2.08115	4.01189	23.7253	0.845539	0.892038
CDK4	12.3133	11.3497	10.7529	14.1198	13.8367	10.5145	15.3365	11.9174	12.1547	10.9619	10.481	17.1696	10.9614	11.8124	9.64178	11.9651	19.4968	11.8412	11.2422	11.4467	13.128	9.7983	10.6748	15.4188	11.8843	16.5996	14.0449	13.1942	14.2225	9.31785	12.4134	23.4068	10.2132	10.0037	12.3188	9.96636	12.5417	12.652	11.3574	14.0928	12.0361	10.0305	14.4832	51.4466	27.8775	20.0035	15.9174	20.8222	20.2622
KLF4	37.6381	25.8218	26.4004	25.653	25.8523	17.656	28.0272	28.8846	43.1628	104.438	47.3923	23.1776	22.6035	65.9642	34.7866	48.2744	31.7837	102.047	59.4767	93.0609	39.3566	46.3647	23.1304	70.1612	62.7438	54.6053	15.6493	38.595	32.7846	79.0824	114.517	37.5993	40.0014	46.1422	88.6715	29.5436	28.7193	17.7377	11.4601	28.9833	21.0596	76.1868	32.2251	5.62274	1.48844	6.87703	18.8275	7.05164	2.04398
LPL	73.4808	37.7356	34.7067	39.7992	37.4451	61.4011	53.8459	74.672	36.193	53.2091	55.7229	27.6272	26.2586	29.9045	40.0962	63.9386	50.8477	37.2505	69.8407	66.3241	43.5443	65.9533	96.0927	41.2016	23.1792	61.4811	7.74479	50.1854	62.7969	65.2541	73.237	50.3557	66.6503	52.436	44.3734	42.2945	50.0719	57.0628	62.4061	57.8897	42.4757	32.7432	42.3725	3.48491	3.7446	0.47979	25.5848	0.783002	1.07281
LYPLA1	9.92665	10.1894	11.401	10.668	8.42258	10.842	9.62415	12.5881	7.59197	8.98195	12.5365	8.05598	10.3441	9.5793	9.16231	10.1312	10.2185	9.02535	9.21955	10.5797	10.231	9.48988	11.5333	9.75617	9.75715	14.5848	9.2497	9.50093	8.97439	10.4537	12.2894	24.0651	9.11929	8.03181	5.82993	11.0347	9.75004	10.6928	8.04985	17.775	11.3603	8.63792	8.35508	28.9047	15.7307	19.5418	11.8453	67.567	29.872
DGKA	1.61678	1.49678	1.66403	1.6956	1.76458	1.74492	1.22924	1.42348	1.89291	1.1527	2.27416	1.87606	2.29391	1.64789	1.56622	1.23464	3.81985	1.82199	0.781868	1.36608	1.66438	1.6059	1.24368	1.17647	1.91171	0.830378	2.77004	2.91509	1.35719	1.83851	2.03977	1.09388	1.17858	1.67609	1.28095	1.15475	1.96311	1.31341	0.880575	1.1655	1.49374	1.43882	1.54223	3.38671	1.58915	4.00779	3.45782	0.850106	0.5397
[truncated: 411 more columns]

## Sheet: Clinical information
Id	futime	fustat	Age	Gender	Grade	Stage	T	M	N
TCGA-J2-8192	739	0	65	FEMALE	unknow	Stage IIA	T2a	MX	N1
TCGA-91-8499	36	0	76	FEMALE	unknow	Stage IA	T1b	MX	N0
TCGA-55-6986	3261	0	74	FEMALE	unknow	Stage IB	T2	M0	N0
TCGA-NJ-A4YG	2261	0	65	MALE	unknow	Stage IB	T2	M0	N0
TCGA-86-8279	949	0	46	MALE	unknow	Stage IIA	T2a	M0	N1
TCGA-50-5939	460	1	85	MALE	unknow	Stage IB	T2	M0	N0
TCGA-49-4506	999	1	68	FEMALE	unknow	Stage IIB	T2	M0	N1
TCGA-91-6847	842	0	62	FEMALE	unknow	Stage IB	T2	MX	N0
TCGA-97-7546	1285	0	76	FEMALE	unknow	Stage IA	T1	MX	N0
TCGA-55-A48Y	630	0	69	MALE	unknow	Stage IIA	T2b	M0	N0
TCGA-50-5049	3094	0	70	MALE	unknow	Stage IA	T2	M0	N0
TCGA-05-4405	610	0	74	FEMALE	unknow	Stage IB	T2	M0	N0
TCGA-78-8662	3361	1	53	FEMALE	unknow	Stage IB	T2	M0	N0
TCGA-50-8460	829	0	74	MALE	unknow	Stage IA	T1a	M0	N0
TCGA-55-8087	462	0	59	FEMALE	unknow	Stage IB	T2a	MX	N0
TCGA-MP-A4TA	950	1	75	FEMALE	unknow	Stage IA	T1	M0	N0
TCGA-55-7815	773	0	76	MALE	unknow	Stage IB	T2a	MX	N0
TCGA-55-8096	719	1	67	FEMALE	unknow	Stage IB	T2a	MX	N0
TCGA-NJ-A55R	603	0	67	MALE	unknow	Stage IA	T1b	MX	N0
TCGA-91-7771	492	0	62	MALE	unknow	Stage IIB	T3	MX	N0
TCGA-69-7760	202	0	73	MALE	unknow	Stage IIB	T3	M0	N0
TCGA-44-5644	863	0	51	FEMALE	unknow	Stage IB	T2a	unknow	N0
TCGA-69-7973	230	0	42	FEMALE	unknow	Stage IB	T2a	M0	N0
TCGA-44-6145	595	0	62	FEMALE	unknow	Stage IA	T1	M0	N0
TCGA-64-1676	1728	0	58	MALE	unknow	Stage IA	T1a	M0	N0
TCGA-97-7553	1870	0	58	FEMALE	unknow	Stage IA	T1	MX	N0
TCGA-55-8511	552	0	73	FEMALE	unknow	Stage IB	T2a	MX	N0
TCGA-MP-A4TF	336	1	58	FEMALE	unknow	Stage IIA	T2b	M0	N0
TCGA-55-8204	515	0	87	FEMALE	unknow	Stage IB	T2a	MX	N0
TCGA-55-8616	48	0	58	FEMALE	unknow	Stage IB	T2a	M0	N0
TCGA-86-8281	0	0	75	MALE	unknow	Stage IA	T1	M0	NX
TCGA-55-7574	995	1	64	FEMALE	unknow	Stage IB	T2a	M0	N0
TCGA-L9-A743	664	0	56	MALE	unknow	Stage IIA	T2a	M0	N1
TCGA-50-5066	1442	0	72	MALE	unknow	Stage IB	T2	M0	N0
TCGA-55-6543	435	0	60	FEMALE	unknow	Stage IA	T1b	MX	N0
TCGA-86-8278	944	0	63	FEMALE	unknow	Stage IIB	T2	M0	N1
TCGA-L4-A4E5	578	0	48	FEMALE	unknow	Stage I	T1	M0	N0
TCGA-49-4505	428	1	61	FEMALE	unknow	Stage IIB	T2	M0	N1
TCGA-69-7980	411	0	70	FEMALE	unknow	Stage I	T1b	M0	N0
TCGA-55-7725	442	0	68	FEMALE	unknow	Stage IA	T1a	MX	N0
TCGA-78-7162	3169	1	75	MALE	unknow	Stage IA	T1	M0	N0
TCGA-80-5608	2832	0	unknow	FEMALE	unknow	Stage IA	T1	M0	N0
TCGA-78-7159	1974	0	60	FEMALE	unknow	Stage IA	T1	M0	NX
TCGA-MP-A4TI	429	1	72	MALE	unknow	Stage IIA	T2a	M0	N1
TCGA-78-7542	321	1	56	MALE	unknow	Stage IB	T2	M0	N0
TCGA-91-6836	417	0	52	FEMALE	unknow	Stage IB	T2	MX	N0
TCGA-78-7537	1622	1	72	MALE	unknow	Stage IB	T2	M0	N0
TCGA-97-7941	484	0	72	FEMALE	unknow	Stage IA	T1b	MX	N0
TCGA-MP-A4TJ	339	1	62	FEMALE	unknow	Stage IA	T1	M0	N0
TCGA-78-8660	321	1	69	MALE	unknow	Stage IIB	T2	M0	N1
TCGA-49-AARQ	6732	0	41	FEMALE	unknow	Stage I	T2	MX	N0
TCGA-86-A4JF	737	1	56	MALE	unknow	Stage IIB	T3	M0	N0
TCGA-44-3918	1036	0	60	FEMALE	unknow	Stage IA	T1	M0	N0
TCGA-50-6597	1268	1	79	FEMALE	unknow	Stage IB	T2	M0	N0
TCGA-86-8280	701	0	54	FEMALE	unknow	Stage IIA	T2b	M0	N0
TCGA-44-2666	97	1	43	MALE	unknow	Stage IB	T2	M0	N0
TCGA-55-A491	626	0	81	FEMALE	unknow	Stage IA	T1b	MX	N0
TCGA-05-4390	1126	0	58	FEMALE	unknow	Stage IB	T2	M0	N0
TCGA-05-4382	607	0	68	MALE	unknow	Stage IB	T2	M0	N0
TCGA-55-8206	888	0	56	MALE	unknow	Stage IA	T1b	M0	N0
TCGA-55-7576	670	0	54	MALE	unknow	Stage IB	T2a	M0	N0
TCGA-55-8506	11	0	62	FEMALE	unknow	Stage IIB	T3	MX	N0
TCGA-05-4403	578	0	76	MALE	unknow	Stage IB	T2	M0	N0
TCGA-55-7911	537	0	70	FEMALE	unknow	Stage IA	T1a	MX	N0
TCGA-78-7143	4961	1	62	FEMALE	unknow	Stage IB	T2	M0	N0
TCGA-62-A46P	594	1	65	MALE	unknow	Stage IB	T2	M0	N0
TCGA-95-8494	84	0	67	MALE	unknow	Stage IIA	T2a	M0	N1
TCGA-78-7163	7248	0	60	MALE	unknow	Stage IB	T2	M0	N0
TCGA-05-4417	455	0	51	FEMALE	unknow	Stage IB	T2	M0	N0
TCGA-91-6828	323	0	70	MALE	unknow	Stage IA	T1a	M0	N0
TCGA-44-A47A	466	0	78	FEMALE	unknow	Stage IB	T2a	MX	N0
TCGA-L9-A443	193	1	63	FEMALE	unknow	Stage IA	T1a	MX	N0
TCGA-86-A4D0	116	1	48	MALE	unknow	Stage IIA	T2b	M0	N0
TCGA-44-A479	486	0	73	FEMALE	unknow	Stage IB	T2	MX	N0
TCGA-97-A4LX	614	0	81	MALE	unknow	Stage IB	T2a	M0	N0
TCGA-49-4486	2318	1	72	MALE	unknow	Stage IA	T1	M0	N0
TCGA-50-5932	1235	1	75	MALE	unknow	Stage IIB	T2	M0	N1
TCGA-86-8073	740	0	58	MALE	unknow	Stage IB	T2a	M0	N0
TCGA-NJ-A55O	13	0	56	FEMALE	unknow	Stage IIA	T1b	M0	N1
TCGA-55-A494	481	0	61	FEMALE	unknow	Stage IB	T2a	MX	N0
TCGA-86-8672	19	1	59	MALE	unknow	Stage IIB	T3	M0	N0
TCGA-49-4488	869	1	74	FEMALE	unknow	Stage IA	T1	MX	N0
TCGA-55-7903	567	0	64	MALE	unknow	Stage IA	T1b	MX	N0
TCGA-MP-A4T2	1136	1	71	MALE	unknow	Stage IA	T1	M0	N0
TCGA-49-4487	855	1	72	FEMALE	unknow	Stage IA	T1	M0	N0
TCGA-50-5068	1499	1	59	FEMALE	unknow	Stage IIB	T2	MX	N1
TCGA-55-6978	176	1	81	MALE	unknow	Stage IIA	T2b	MX	N0
TCGA-91-A4BC	44	0	59	MALE	unknow	Stage IIA	T2b	MX	N0
TCGA-86-7955	1072	0	62	MALE	unknow	Stage IB	T2a	M0	N0
TCGA-05-4430	761	0	59	FEMALE	unknow	Stage IB	T2	M0	N0
TCGA-44-3398	1163	0	77	FEMALE	unknow	Stage IA	T1b	M0	N0
TCGA-97-A4M5	634	0	83	MALE	unknow	Stage IA	T1b	M0	N0
TCGA-86-8674	806	0	50	MALE	unknow	Stage IIA	T2a	M0	N1
TCGA-69-7979	408	0	71	FEMALE	unknow	Stage IB	T2a	MX	N0
TCGA-78-7147	586	1	67	FEMALE	unknow	Stage IIB	T2	M0	N1
TCGA-93-7347	683	0	76	FEMALE	unknow	Stage IA	T1a	MX	N0
TCGA-49-4514	1700	0	79	FEMALE	unknow	Stage IA	T1	M0	N0
TCGA-49-6742	488	1	70	MALE	unknow	Stage IIA	T2a	M0	N1
TCGA-MN-A4N1	827	0	60	MALE	unknow	Stage IIA	T2a	M0	N1
TCGA-J2-A4AD	550	1	61	FEMALE	unknow	Stage IA	T1a	MX	N0
TCGA-05-4397	731	1	65	MALE	unknow	Stage IIB	T2	M0	N1
TCGA-91-8497	434	1	75	FEMALE	unknow	Stage IA	T1a	MX	N0
TCGA-97-7547	1965	0	67	FEMALE	unknow	Stage IB	T2	MX	N0
TCGA-44-6777	987	1	85	FEMALE	unknow	Stage IB	T2	MX	NX
TCGA-38-4629	864	1	68	MALE	unknow	Stage IIB	T3	M0	N0
TCGA-55-8097	476	0	60	FEMALE	unknow	Stage IA	T1a	MX	N0
TCGA-97-8179	435	0	72	MALE	unknow	Stage IA	T1a	M0	N0
TCGA-78-8648	1209	1	58	FEMALE	unknow	Stage IIB	T3	M0	N0
TCGA-75-5125	2027	1	unknow	MALE	unknow	Stage IIB	T2	M0	N1
TCGA-95-7944	377	0	71	MALE	unknow	Stage IA	T1a	M0	N0
TCGA-44-6147	845	0	67	FEMALE	unknow	Stage IA	T1b	M0	NX
TCGA-95-7039	1272	0	54	FEMALE	unknow	Stage IIB	T3	MX	N0
TCGA-55-6975	118	1	61	MALE	unknow	Stage IIB	T2	M0	N1
TCGA-05-4433	730	0	82	MALE	unknow	Stage IB	T2	M0	N0
TCGA-05-4427	791	0	65	FEMALE	unknow	Stage IIB	T2	M0	N1
TCGA-86-7711	1046	1	70	MALE	unknow	Stage IIA	T2a	M0	N1
TCGA-69-7761	186	0	84	MALE	unknow	Stage IB	T2a	MX	N0
TCGA-44-2661	1159	0	69	FEMALE	unknow	Stage IA	T1	M0	N0
TCGA-MP-A4TH	741	0	70	FEMALE	unknow	Stage IA	T1a	M0	N0
TCGA-55-8299	469	1	61	FEMALE	unknow	Stage IA	T1b	MX	N0
TCGA-L4-A4E6	435	0	67	MALE	unknow	Stage IA	T1	M0	N0
TCGA-44-A47F	337	0	74	MALE	unknow	Stage IIB	T2b	M0	N1
TCGA-55-7913	561	1	61	FEMALE	unknow	Stage IA	T1b	MX	N0
TCGA-38-4628	1492	1	65	FEMALE	unknow	Stage IIB	T2	M0	N1
TCGA-67-6215	174	0	52	FEMALE	unknow	Stage IB	T2a	M0	N0
TCGA-67-3772	573	0	82	FEMALE	unknow	Stage IB	T2	M0	N0
TCGA-S2-AA1A	513	0	68	FEMALE	unknow	Stage IA	T1b	M0	N0
TCGA-49-6767	677	0	46	FEMALE	unknow	Stage IIB	T3	MX	N0
TCGA-55-6980	2109	0	56	MALE	unknow	Stage IA	T1	M0	N0
TCGA-44-6144	723	0	58	MALE	unknow	Stage IA	T1a	M0	N0
TCGA-44-5645	852	0	61	FEMALE	unknow	Stage IA	T1	unknow	NX
TCGA-62-A46V	2199	0	78	FEMALE	unknow	Stage IB	T2	M0	N0
TCGA-55-8621	515	0	75	FEMALE	unknow	Stage IA	T1a	MX	N0
TCGA-55-7573	487	0	72	FEMALE	unknow	Stage IA	T1b	MX	N0
TCGA-49-AARR	4992	0	68	MALE	unknow	Stage IA	T1	MX	N0
TCGA-97-A4M3	540	0	69	FEMALE	unknow	Stage IA	T1b	M0	N0
TCGA-49-AARO	3759	0	39	FEMALE	unknow	Stage IA	T1a	MX	N0
TCGA-91-6830	60	0	65	FEMALE	unknow	Stage IIA	T1	MX	N1
TCGA-55-8091	600	0	74	MALE	unknow	Stage IB	T2	MX	N0
TCGA-55-8507	418	0	53	MALE	unknow	Stage IA	T1a	MX	N0
TCGA-75-7030		0	unknow	MALE	unknow	Stage IIB	T3	M0	N0
TCGA-86-A456	896	0	78	FEMALE	unknow	Stage IA	T1a	M0	N0
TCGA-55-A492	596	0	70	FEMALE	unknow	Stage IA	T1a	MX	N0
TCGA-55-6985	1233	0	58	FEMALE	unknow	Stage IB	T2	MX	N0
TCGA-44-8120	260	0	58	MALE	unknow	Stage IB	T2a	M0	N0
TCGA-50-5935	653	1	86	FEMALE	unknow	Stage IA	T1	M0	N0
TCGA-55-8085	904	0	64	MALE	unknow	Stage IA	T1b	M0	N0
TCGA-L9-A444	307	0	60	FEMALE	unknow	Stage IA	T1a	MX	N0
TCGA-97-A4M0	652	0	60	FEMALE	unknow	Stage IB	T2a	M0	N0
TCGA-95-7562	87	1	71	MALE	unknow	Stage IIA	T2a	M0	N1
TCGA-67-6216	141	0	57	FEMALE	unknow	Stage IA	T1a	M0	N0
TCGA-67-3773	427	0	84	FEMALE	unknow	Stage IB	T2	M0	N0
TCGA-78-7161	291	1	69	FEMALE	unknow	Stage IIB	T3	M0	N0
TCGA-NJ-A4YQ	1432	0	69	FEMALE	unknow	Stage IA	T1b	M0	N0
TCGA-50-5931	434	1	75	FEMALE	unknow	Stage IB	T2	M0	N0
TCGA-49-AARN	1135	1	56	FEMALE	unknow	Stage IA	T1	MX	N0
TCGA-64-1681	1167	1	61	FEMALE	unknow	Stage IA	T1	M0	N0
TCGA-35-4122	225	0	69	MALE	unknow	Stage IA	T1	M0	N0
TCGA-55-7728	704	0	64	FEMALE	unknow	Stage IB	T2a	MX	N0
TCGA-44-7672	719	0	52	FEMALE	unknow	Stage IA	T1b	M0	N0
TCGA-44-7662	218	0	61	MALE	unknow	Stage IB	T2a	MX	N0
TCGA-97-7552	1932	0	70	MALE	unknow	Stage IB	T2	MX	N0
TCGA-75-7025	3305	0	unknow	MALE	unknow	Stage IB	T2	M0	N0
TCGA-78-8655	2360	0	77	FEMALE	unknow	Stage IA	T1	M0	N0
TCGA-97-7937	564	0	65	MALE	unknow	Stage IB	T2a	MX	N0
TCGA-55-8205	599	0	76	FEMALE	unknow	Stage IIA	T2b	M0	N0
TCGA-44-2668	761	1	51	MALE	unknow	Stage IB	T2	M0	N0
TCGA-NJ-A4YP	50	0	52	MALE	unknow	Stage IB	T2a	M0	N0
TCGA-49-AAR9	260	1	61	MALE	unknow	Stage IIB	T3	MX	N0
TCGA-38-4625	2973	0	66	FEMALE	unknow	Stage IB	T2a	M0	N0
TCGA-44-7661	557	1	69	FEMALE	unknow	Stage IB	T2a	M0	N0
TCGA-55-7726	652	0	72	FEMALE	unknow	Stage IA	T1b	MX	N0
TCGA-75-6205		1	unknow	FEMALE	unknow	Stage IB	T2a	M0	N0
TCGA-55-6972	1632	1	72	MALE	unknow	Stage IB	T2	M0	N0
TCGA-50-6673	22	1	84	FEMALE	unknow	Stage I	T1	M0	N0
TCGA-44-3917	1183	0	33	FEMALE	unknow	Stage IB	T2	M0	N0
TCGA-95-7567	568	0	61	MALE	unknow	Stage IIB	T2b	M0	N1
TCGA-50-5942	1847	0	67	FEMALE	unknow	Stage IA	T1	M0	N0
TCGA-38-4627	1147	1	64	FEMALE	unknow	Stage IIA	T1b	M0	N1
TCGA-86-8055	124	1	79	MALE	unknow	Stage IIA	T2a	M0	N1
TCGA-55-A4DF	440	1	88	MALE	unknow	Stage IA	T1b	MX	N0
TCGA-44-2664	1251	0	66	FEMALE	unknow	Stage IA	T1	M0	N0
TCGA-44-A47B	287	0	79	MALE	unknow	Stage IB	T2a	M0	N0
TCGA-62-A46R	1725	1	54	FEMALE	unknow	Stage IB	T2	M0	N0
TCGA-71-8520	210	1	60	FEMALE	unknow	Stage IB	T2	M0	N0
TCGA-80-5611	2595	0	unknow	MALE	unknow	Stage IB	T2	M0	N0
TCGA-73-A9RS	340	1	41	MALE	unknow	Stage IIB	T3	M0	N0
TCGA-69-7764	414	0	75	MALE	unknow	Stage IA	T1b	M0	N0
TCGA-95-A4VN	553	0	62	FEMALE	unknow	Stage IIA	T2a	M0	N1
TCGA-49-AAR3	1893	0	69	MALE	unknow	Stage IIB	T2	MX	N1
TCGA-49-4510	896	1	51	FEMALE	unknow	Stage IIB	T2	M0	N1
TCGA-55-7281	872	0	70	FEMALE	unknow	Stage IA	T1b	M0	N0
TCGA-69-7763	690	0	69	MALE	unknow	Stage IA	T1b	M0	N0
TCGA-78-7148	626	1	71	MALE	unknow	Stage IIB	T2	M0	N1
TCGA-97-A4M7	629	0	74	MALE	unknow	Stage IA	T1b	M0	N0
TCGA-86-8668	423	0	61	FEMALE	unknow	Stage IA	T1b	M0	N0
TCGA-49-AAQV	677	1	63	FEMALE	unknow	Stage II	T1	MX	N1
TCGA-71-6725	256	0	48	FEMALE	unknow	Stage IB	T2	M0	N0
TCGA-55-7570	824	0	60	MALE	unknow	Stage IA	T1a	MX	N0
TCGA-05-4422	365	0	68	MALE	unknow	Stage IB	T2	M0	N0
TCGA-86-8054	1148	0	61	MALE	unknow	Stage IIB	T2b	M0	N1
TCGA-62-A46S	1653	1	73	MALE	unknow	Stage IB	T2	M0	N0
TCGA-97-8177	499	0	59	FEMALE	unknow	Stage IB	T2a	M0	N0
TCGA-05-5425	882	0	68	MALE	unknow	Stage IIB	T2b	M0	N1
TCGA-49-6744	1683	0	64	FEMALE	unknow	Stage IIA	T2a	MX	N1
TCGA-44-6778	1864	0	59	MALE	unknow	Stage IA	T1	MX	N0
TCGA-75-6206	2590	0	unknow	MALE	unknow	Stage IB	T2	M0	N0
TCGA-80-5607		0	unknow	FEMALE	unknow	Stage IIB	T2	M0	N1
TCGA-NJ-A4YF	2161	0	50	FEMALE	unknow	Stage IA	T1	M0	N0
TCGA-95-7948	476	0	42	FEMALE	unknow	Stage IB	T2a	M0	N0
TCGA-05-4389	1369	0	70	MALE	unknow	Stage IA	T1	M0	N0
TCGA-55-7907	343	1	77	MALE	unknow	Stage IIA	T2a	MX	N1
TCGA-67-3776	61	0	57	FEMALE	unknow	Stage IIB	T2	M0	N1
TCGA-97-8172	545	0	75	FEMALE	unknow	Stage IB	T2a	M0	N0
TCGA-75-5147	1333	0	unknow	FEMALE	unknow	Stage IB	T2	M0	N0
TCGA-44-A4SU	409	1	67	FEMALE	unknow	Stage IA	T1a	MX	N0
TCGA-55-8301	534	0	58	MALE	unknow	Stage IB	T2a	MX	N0
TCGA-55-1596	2065	0	55	MALE	unknow	Stage IIB	T2	M0	N1
TCGA-55-A4DG	608	0	71	MALE	unknow	Stage IA	T1b	MX	N0
TCGA-49-AARE	1229	1	51	FEMALE	unknow	Stage IA	T1	MX	N0
TCGA-50-6592	777	1	71	FEMALE	unknow	Stage IB	T2	M0	N0
TCGA-J2-A4AG	988	0	66	FEMALE	unknow	Stage IA	T1b	MX	N0
TCGA-67-3771	610	0	77	FEMALE	unknow	Stage IA	T1	M0	N0
TCGA-73-4662	2515	0	65	FEMALE	unknow	Stage IA	T1	M0	N0
TCGA-J2-A4AE	1079	0	77	FEMALE	unknow	Stage IA	T1a	MX	N0
TCGA-44-7669	574	1	59	MALE	unknow	Stage IIA	T1b	MX	N1
TCGA-44-8119	285	0	73	MALE	unknow	Stage IIB	T3	M0	N0
TCGA-64-5781	1559	0	55	FEMALE	unknow	Stage IB	T2	M0	N0
TCGA-L9-A8F4	476	0	64	FEMALE	unknow	Stage IB	T2a	MX	N0
TCGA-69-8253	426	0	59	FEMALE	unknow	Stage IIA	T1a	MX	N1
TCGA-97-8552	626	0	55	FEMALE	unknow	Stage I	T1a	MX	N0
TCGA-44-6776	2616	0	60	FEMALE	unknow	Stage IA	T1	MX	N0
TCGA-44-6148	704	0	60	MALE	unknow	Stage IA	T1b	M0	N0
TCGA-38-4630	1073	1	75	FEMALE	unknow	Stage IB	T2	M0	N0
TCGA-95-7947	477	0	67	MALE	unknow	Stage IA	T1a	M0	N0
TCGA-4B-A93V	300	1	52	FEMALE	unknow	Stage IA	T1b	M0	N0
TCGA-86-8076	993	0	42	MALE	unknow	Stage IA	T1	M0	N0
TCGA-05-4410	0	0	62	MALE	unknow	Stage IB	T2	M0	N0
TCGA-62-A472	910	0	70	MALE	unknow	Stage IIB	T3	M0	N0
TCGA-55-8514	520	0	70	FEMALE	unknow	Stage IB	T2a	MX	N0
TCGA-75-7031		0	unknow	FEMALE	unknow	Stage IB	T2	M0	N0
TCGA-62-8397	1289	0	70	FEMALE	unknow	Stage IIB	T3	M0	N0
TCGA-86-7953	997	0	69	FEMALE	unknow	Stage IA	T1b	M0	N0
TCGA-75-5146	2368	0	unknow	MALE	unknow	Stage IB	T2	M0	N0
TCGA-44-A47G	351	0	73	FEMALE	unknow	Stage IA	T1	M0	N0
TCGA-86-8671	839	0	72	FEMALE	unknow	Stage IIB	T2b	M0	N1
TCGA-86-8358	653	0	44	MALE	unknow	Stage IB	T2a	M0	N0
TCGA-05-4432	761	0	66	MALE	unknow	Stage IIB	T2	M0	N1
TCGA-86-8669	938	0	64	MALE	unknow	Stage IA	T1b	M0	N0
TCGA-44-7670	882	0	47	FEMALE	unknow	Stage IIA	T1b	M0	N1
TCGA-73-7499	1531	1	81	FEMALE	unknow	Stage IB	T2a	M0	N0
TCGA-62-A46U	2067	0	71	FEMALE	unknow	Stage IIB	T2	M0	N1
TCGA-55-8508	617	0	60	FEMALE	unknow	Stage IIA	T2a	MX	N1
TCGA-44-2657	1351	0	74	FEMALE	unknow	Stage IB	T2	M0	NX
TCGA-50-5944	1750	0	69	FEMALE	unknow	Stage IA	T1	M0	N0
TCGA-78-7633	1528	1	67	MALE	unknow	Stage IB	T2	M0	N0
TCGA-J2-8194	724	0	69	FEMALE	unknow	Stage IIB	T3	MX	N0
TCGA-78-7539	791	0	75	FEMALE	unknow	Stage IIA	T2b	M0	N0
TCGA-91-6829	1258	1	78	MALE	unknow	Stage IB	T2	MX	N0
TCGA-99-8028	1118	0	50	FEMALE	unknow	Stage IA	T1a	M0	N0
TCGA-78-7153	3635	0	65	FEMALE	unknow	Stage IB	T2	M0	N0
TCGA-L9-A50W	442	1	75	MALE	unknow	Stage IIA	T1b	MX	N1
TCGA-05-5428	670	0	57	MALE	unknow	Stage IIA	T1b	M0	N1
TCGA-44-7659	691	0	70	MALE	unknow	Stage IA	T1b	MX	N0
TCGA-44-2665	1301	0	55	FEMALE	unknow	Stage IIB	T2	M0	N1
TCGA-05-4424	913	0	70	MALE	unknow	Stage IIB	T3	M0	N0
TCGA-97-8175	551	0	55	FEMALE	unknow	Stage IB	T2a	M0	N0
TCGA-49-4501	1421	1	67	FEMALE	unknow	Stage IB	T2	M0	N0
TCGA-53-7626	929	1	76	FEMALE	unknow	Stage IIA	T1	M0	N1
TCGA-55-6984	760	1	71	FEMALE	unknow	Stage IIB	T2	M0	N1
TCGA-44-2659	1367	0	65	FEMALE	unknow	Stage IIB	T1	M0	N1
TCGA-MP-A4SW	1778	1	53	MALE	unknow	Stage IIB	T2	M0	N1
TCGA-55-A48X	689	0	63	FEMALE	unknow	Stage IIA	T1b	M0	N1
TCGA-55-1592	701	1	65	MALE	unknow	Stage IA	T2	M0	N0
TCGA-86-8673	862	0	61	MALE	unknow	Stage IB	T2	M0	N0
TCGA-35-4123	182	0	38	MALE	unknow	Stage IA	T1	M0	N0
TCGA-78-8640	7062	0	59	MALE	unknow	Stage IIA	T1	M0	N1
TCGA-75-7027	3059	0	unknow	MALE	unknow	Stage IB	T2	M0	N0
TCGA-99-8032	44	0	61	MALE	unknow	Stage IA	T1a	M0	N0
TCGA-MP-A4SY	1501	1	61	MALE	unknow	Stage IIB	T2	M0	N1
TCGA-55-A490	99	1	78	MALE	unknow	Stage IIA	T2b	MX	N0
TCGA-93-7348	531	0	75	FEMALE	unknow	Stage IA	T1a	MX	N0
TCGA-49-AAR0	4765	0	57	MALE	unknow	Stage IA	T1	MX	N0
TCGA-55-6979	237	1	59	FEMALE	unknow	Stage IIB	T2	M0	N1
TCGA-73-7498	1189	0	58	FEMALE	unknow	Stage IA	T1b	M0	N0
TCGA-50-6590	1288	1	72	FEMALE	unknow	Stage IB	T2	M0	N0
TCGA-64-5815	866	0	74	MALE	unknow	Stage IIB	T2	M0	N1
TCGA-78-7540	1197	1	66	FEMALE	unknow	Stage IB	T2	M0	N0
TCGA-55-8510	539	0	55	FEMALE	unknow	Stage IB	T2a	MX	N0
TCGA-44-7671	889	0	64	MALE	unknow	Stage IB	T2a	M0	N0
TCGA-91-8496	505	0	63	FEMALE	unknow	Stage IB	T2a	MX	NX
TCGA-55-8089	702	1	56	MALE	unknow	Stage IA	T1a	M0	N0
TCGA-99-AA5R	658	0	70	FEMALE	unknow	Stage IA	T1a	M0	N0
TCGA-05-5423	151	0	65	MALE	unknow	Stage IIB	T2	M0	N1
TCGA-55-8614	536	0	76	MALE	unknow	Stage IB	T2a	MX	N0
TCGA-50-5946	1617	0	62	MALE	unknow	Stage IA	T1	MX	N0
TCGA-91-A4BD	603	0	78	MALE	unknow	Stage IIA	T1b	MX	N1
TCGA-NJ-A55A	15	0	76	FEMALE	unknow	Stage IB	T2	M0	N0
TCGA-97-A4M6	568	0	45	FEMALE	unknow	Stage IA	T1a	M0	N0
TCGA-86-7954	605	0	68	FEMALE	unknow	Stage IB	T2	M0	N0
TCGA-78-7150	666	1	59	MALE	unknow	Stage IIB	T2	M0	N1
TCGA-62-A470	1194	1	84	MALE	unknow	Stage IB	T2	M0	N0
TCGA-69-8255	129	0	71	MALE	unknow	Stage IA	T1a	M0	N0
TCGA-55-8208	674	0	73	FEMALE	unknow	Stage IA	T1b	M0	N0
TCGA-55-7910	1040	0	50	FEMALE	unknow	Stage IIA	T2b	M0	N0
TCGA-38-7271	800	1	72	FEMALE	unknow	Stage IA	T1	M0	N0
TCGA-86-8585	353	0	57	MALE	unknow	Stage IB	T2a	M0	N0
TCGA-86-8075	694	1	66	FEMALE	unknow	Stage IB	T2	M0	N0
TCGA-73-4676	281	1	45	MALE	unknow	Stage IIA	T2a	M0	N1
TCGA-55-6987	2137	0	77	MALE	unknow	Stage IA	T1	M0	N0
TCGA-50-5055	1830	1	79	FEMALE	unknow	Stage IIA	T1	M0	N1
TCGA-MN-A4N5	84	0	63	MALE	unknow	Stage IA	T1a	M0	N0
TCGA-38-A44F	133	0	80	MALE	unknow	Stage IB	T2a	M0	N0
TCGA-55-6971	1400	0	59	FEMALE	unknow	Stage IB	T2	MX	N0
TCGA-44-6779	500	1	50	FEMALE	unknow	Stage IIB	T2	MX	N1
TCGA-55-8302	478	0	54	MALE	unknow	Stage IB	T2	MX	N0
TCGA-67-3774	385	0	73	FEMALE	unknow	Stage IB	T2	M0	N0
TCGA-55-A493	28	0	54	FEMALE	unknow	Stage IB	T2a	M0	N0
TCGA-50-7109	308	1	60	MALE	unknow	Stage IA	T1	M0	N0
TCGA-55-6982	995	1	79	FEMALE	unknow	Stage IIB	T2	M0	N1
TCGA-86-8074	24	0	62	FEMALE	unknow	Stage IIA	T1b	M0	N1
TCGA-69-A59K	591	0	60	FEMALE	unknow	Stage IIB	T3	M0	N0
TCGA-55-8090	598	1	80	MALE	unknow	Stage IA	T1a	M0	N0
TCGA-97-A4M2	624	0	66	MALE	unknow	Stage IA	T1a	M0	N0
TCGA-MP-A4TK	582	1	56	FEMALE	unknow	Stage IIB	T2	MX	N1
TCGA-95-7043	503	1	63	FEMALE	unknow	Stage IA	T1a	MX	N0
TCGA-55-7724	705	0	76	FEMALE	unknow	Stage IB	T2a	MX	N0
TCGA-53-A4EZ	1071	0	63	MALE	unknow	Stage IIA	T2a	MX	N1
TCGA-44-7667	1097	0	49	FEMALE	unknow	Stage IIB	T3	MX	N0
TCGA-44-8117	385	0	54	FEMALE	unknow	Stage IB	T2a	M0	N0
TCGA-55-6983	2823	0	81	MALE	unknow	Stage IIB	T2	M0	N1
TCGA-44-6146	728	0	64	MALE	unknow	Stage IIB	T3	M0	N0
TCGA-55-8513	791	0	77	FEMALE	unknow	Stage IIB	T3	MX	N0
TCGA-MP-A5C7	2248	0	76	FEMALE	unknow	Stage IB	T2	M0	N0
TCGA-86-7713	1157	0	70	MALE	unknow	Stage IIA	T2b	M0	N0
TCGA-75-6212	1516	1	unknow	FEMALE	unknow	Stage IIB	T2	M0	N1
TCGA-64-5778	1305	0	60	MALE	unknow	Stage IB	T2	M0	N0
TCGA-97-8174	164	1	67	MALE	unknow	Stage IIA	T2b	M0	N0
TCGA-50-8459	1119	0	68	MALE	unknow	Stage IIB	T3	M0	N0
TCGA-50-8457	1125	0	63	FEMALE	unknow	Stage IA	T1a	M0	N0
TCGA-97-A4M1	601	0	52	FEMALE	unknow	Stage IA	T1a	M0	N0
TCGA-78-7166	258	1	84	MALE	unknow	Stage IIB	T2	M0	N1
TCGA-83-5908	824	0	59	FEMALE	unknow	Stage IA	T1	M0	N0
TCGA-05-4426	791	0	71	MALE	unknow	Stage IB	T2	M0	N0
TCGA-55-7995	889	0	73	FEMALE	unknow	Stage IA	T1b	M0	N0
TCGA-93-8067	186	0	77	MALE	unknow	Stage IB	T2a	MX	N0
TCGA-55-7284	243	1	74	MALE	unknow	Stage IIB	T3	MX	N0
TCGA-55-1595	1479	0	74	FEMALE	unknow	Stage IA	T1	M0	N0
TCGA-44-2655	1324	0	65	FEMALE	unknow	Stage IA	T1	M0	N0
TCGA-69-8453	813	0	77	MALE	unknow	Stage IIB	T3	MX	N0
TCGA-91-6835	79	0	81	FEMALE	unknow	Stage IA	T1	M0	N0
TCGA-95-8039	830	0	72	MALE	unknow	Stage IA	T1	MX	N0
TCGA-97-7938	18	1	76	FEMALE	unknow	Stage IA	T1a	MX	N0
TCGA-69-7978	134	0	59	MALE	unknow	Stage IIB	T2b	MX	N1
TCGA-55-7994	603	0	81	MALE	unknow	Stage IIB	T3	MX	N0
TCGA-55-8619	416	0	72	FEMALE	unknow	Stage IIB	T3	MX	N0
TCGA-38-4631	354	1	72	FEMALE	unknow	Stage IB	T2	M0	N0
TCGA-44-2662	1280	0	65	MALE	unknow	Stage IB	T2	M0	N0
TCGA-MP-A4SV	2620	1	67	MALE	unknow	Stage IB	T2	M0	N0
TCGA-L9-A7SV	565	0	69	MALE	unknow	Stage IIA	T2a	M0	N1
TCGA-93-A4JQ	526	0	49	MALE	unknow	Stage IA	T1b	MX	N0
TCGA-35-3615	14	0	57	MALE	unknow	Stage IB	T2	M0	N0
TCGA-05-4249	1523	0	67	MALE	unknow	Stage IB	T2	M0	N0
TCGA-MN-A4N4	1175	0	57	MALE	unknow	Stage IA	T1b	M0	N0
TCGA-73-4658	1600	1	80	FEMALE	unknow	Stage IB	T2	M0	N0
TCGA-44-A4SS	415	0	73	MALE	unknow	Stage IA	T1b	M0	N0
TCGA-55-7914	187	1	71	FEMALE	unknow	Stage IIA	T1b	MX	N1
TCGA-55-8092	154	1	75	MALE	unknow	Stage IIB	T3	MX	N0
TCGA-MP-A4TE	896	1	56	MALE	unknow	Stage IIA	T2b	MX	N0
TCGA-MP-A4T4	2617	1	68	FEMALE	unknow	Stage IIB	T2	M0	N1
TCGA-55-8203	547	0	69	FEMALE	unknow	Stage IA	T1b	M0	N0
TCGA-55-6712	171	1	71	MALE	unknow	Stage IIA	T2a	MX	N1
TCGA-73-4668	467	0	66	FEMALE	unknow	Stage IIB	T2	M0	N1
TCGA-67-3770	610	0	70	FEMALE	unknow	Stage IA	T1	M0	N0
TCGA-78-7155	1171	1	68	MALE	unknow	Stage IB	T2	M0	N0
TCGA-78-7152	1215	1	65	MALE	unknow	Stage IB	T2	M0	N0
TCGA-75-6211		1	unknow	FEMALE	unknow	Stage IB	T2	M0	N0
TCGA-55-A57B	546	0	80	FEMALE	unknow	Stage IA	T1b	M0	N0
TCGA-44-2656	1429	0	59	MALE	unknow	Stage IB	T2	M0	N0
TCGA-93-A4JO	33	1	70	MALE	unknow	Stage IA	T1a	MX	N0
TCGA-78-7535	949	1	45	MALE	unknow	Stage IB	T2	M0	N0
TCGA-91-6840	372	0	59	FEMALE	unknow	Stage IA	T1b	M0	N0
TCGA-75-5122		1	unknow	MALE	unknow	Stage IB	T2	M0	N0
TCGA-55-8207	977	0	73	MALE	unknow	Stage IB	T2a	MX	N0
TCGA-55-6969	1239	0	52	MALE	unknow	Stage IB	T2	M0	N0
TCGA-64-5774	2676	0	60	MALE	unknow	Stage IB	T2	M0	N0
TCGA-O1-A52J	1798	1	74	FEMALE	unknow	Stage IA	T1	MX	N0
TCGA-86-6851	179	0	73	FEMALE	unknow	Stage IIA	T1b	M0	N1
TCGA-62-8395	1216	0	80	FEMALE	unknow	Stage IIB	T3	M0	N0
TCGA-86-A4P7	415	0	63	FEMALE	unknow	Stage IB	T2a	M0	N0
TCGA-91-6831	310	0	66	MALE	unknow	Stage IB	T2	MX	N0
TCGA-05-4420	912	0	41	MALE	unknow	Stage IB	T2	M0	N0
TCGA-67-6217	422	0	73	FEMALE	unknow	Stage IIA	T2a	M0	N1
TCGA-44-4112	808	1	60	FEMALE	unknow	Stage IB	T2a	M0	N0
TCGA-49-AAR2	2224	0	64	MALE	unknow	Stage IB	T2	MX	N0
TCGA-62-A46O	1454	1	65	FEMALE	unknow	Stage IB	T2	M0	N0
TCGA-44-7660	592	0	72	MALE	unknow	Stage IB	T2	MX	N0
TCGA-44-3919	1026	1	71	FEMALE	unknow	Stage IA	T1	M0	N0
TCGA-44-6775	705	0	72	FEMALE	unknow	Stage IB	T2a	MX	N0
TCGA-86-6562	376	1	52	MALE	unknow	Stage IIA	T2a	M0	N1
TCGA-55-6642	2449	0	63	MALE	unknow	Stage IB	T2	MX	N0
TCGA-62-A471	1246	0	64	MALE	unknow	Stage IIB	T2b	M0	N1
TCGA-05-5715	62	0	69	FEMALE	unknow	Stage IB	T2a	M0	N0
